# Supplementary material for: Performance of real-time polymerase chain reaction and Kato-Katz for diagnosing soil-transmitted helminth infections and evaluating treatment efficacy of emodepside in randomized controlled trials
Source: PLoS Negl Trop Dis. 2025 Feb 18;19(2):e0012872. doi: 10.1371/journal.pntd.0012872 (PMC11835329; doi:10.1371/journal.pntd.0012872)
Supplement: S1 Data — (XLSX) [file pntd.0012872.s003.xlsx]

## Sheet: Sheet1
pid	age	detection_tt	dna_tt_bl1	ct_r1_tt_bl1	ct_r2_tt_bl1	average_ct_tt_bl1	dna_tt_bl2	ct_r1_tt_bl2	ct_r2_tt_bl2	average_ct_tt_bl2	bl_total_ct_tt	BL_total_tt_epg	bl_total_dna_tt	dna_tt_fu1	ct_r1_tt_fu1	ct_r2_tt_fu1	average_ct_tt_fu1	dna_tt_fu2	ct_r1_tt_fu2	ct_r2_tt_fu2	average_ct_tt_fu2	fu_total_ct_tt	fu_total_dna_tt	BL_1A_tt	BL_1B_tt	BL_2A_tt	BL_2B_tt	BL_1_tt_epg	BL_2_tt_epg	FU_1A_tt	FU_1B_tt	FU_2A_tt	FU_2B_tt	FU_1_tt_epg	FU_2_tt_epg	FU_total_tt_epg	dna_hk_bl1	detection_hk	ct_r1_hk_bl1	ct_r2_hk_bl1	average_ct_hk_bl1	dna_hk_bl2	ct_r1_hk_bl2	ct_r2_hk_bl2	average_ct_hk_bl2	bl_total_ct_hk	BL_total_hk_epg	bl_total_dna_hk	dna_hk_fu1
1020	30	Trichuris trichura	157.7	36.19	35.61	35.9	411.2	35.62	36.33	35.975	35.9375	258	284.45	289.2	32.05	31.9	31.975	235.9	32.87	33.16	33.015	32.495	262.55	8	3	14	18	132	384	21	24	0	25	540	300	420	157.7	Necator americanus	35.35	34.24	34.795	411.2	30.52	30.78	30.65	32.7225	456	284.45	289.2
1077	21	Trichuris trichura	114.6	34.76	34.83	34.795	60.5	36.49	36.19	36.34	35.5675	54	87.55	87.8	0	0	0	43.4	43.29	41.17	42.23	21.115	65.6	2	1	4	2	36	72	0	0	0	0	0	0	0	114.6	Necator americanus	0	0	0	60.5	0	0	0	0	0	87.55	87.8
1121	18	Trichuris trichura	317.5	41.31	31.11	36.21	248.2	33.07	33.34	33.205	34.7075	2790	282.85	46.722	0	0	0	289.5	0	0	0	0	168.111	120	117	113	115	2844	2736	0	0	0	0	0	0	0	317.5	Necator americanus	0	43.86	43.86	248.2	32.3	33.12	32.71	38.285	60	282.85	46.722
1139	38	Trichuris trichura	342	39.11	39.63	39.37	365.8	34.39	36.38	35.385	37.3775	336	353.9	67.2093	30.83	30.75	30.79	869.5	30.27	30.19	30.23	30.51	468.355	17	20	8	11	444	228	0	0	28	26	0	648	324	342	Necator americanus	0	0	0	365.8	0	0	0	0	0	353.9	67.2093
2000	24	Trichuris trichura	49.3333	34.72	35.15	34.935	231.6	34.92	36.07	35.495	35.215	96	140.467	488.3	0	0	0	375.3	0	0	0	0	431.8	4	5	4	3	108	84	0	0	0	0	0	0	0	49.3333	Necator americanus	0	0	0	231.6	41.63	39	40.315	20.1575	0	140.467	488.3
2006	24	Trichuris trichura	323.7	32.52	31.99	32.255	80.5	35.33	38.2	36.765	34.51	120	202.1	23.5473	0	43.34	43.34	22.9333	0	0	0	21.67	23.2403	4	3	8	5	84	156	0	0	0	0	0	0	0	323.7	Necator americanus	42.86	42.67	42.765	80.5	0	0	0	21.3825	54	202.1	23.5473
2014	35	Trichuris trichura	289.4	34.25	34.37	34.31	421.6	39.88	39.07	39.475	36.8925	576	355.5	401.7	0	0	0	51.4	0	0	0	0	226.55	25	29	23	19	648	504	0	0	0	0	0	0	0	289.4	Necator americanus	30.49	31.39	30.94	421.6	36.31	33.78	35.045	32.9925	462	355.5	401.7
2016	28	Trichuris trichura	250.6	42.38	41.59	41.985	493	0	0	0	20.9925	0	371.8	503.8	0	0	0	376.3	41.69	45.09	43.39	21.695	440.05	0	0	0	0	0	0	0	0	0	0	0	0	0	250.6	Necator americanus	40.25	36.12	38.185	493	32.06	30.2	31.13	34.6575	108	371.8	503.8
2018	33	Trichuris trichura	37.3333	0	0	0	187.6	0	0	0	0	30	112.467	120.3	0	0	0	106.867	0	0	0	0	113.583	0	0	2	3	0	60	2	3	1	1	60	24	42	37.3333	Necator americanus	0	0	0	187.6	31.58	31.77	31.675	15.8375	78	112.467	120.3
2026	40	Trichuris trichura	27.3333	38.48	38.04	38.26	73.8	33.67	33.63	33.65	35.955	348	50.5667	342.8	0	0	0	24.8667	0	0	0	0	183.833	26	23	6	3	588	108	0	0	0	0	0	0	0	27.3333	Necator americanus	0	0	0	73.8	0	0	0	0	0	50.5667	342.8
2027	21	Trichuris trichura	32.6667	38.44	38.33	38.385	271	37.68	37.17	37.425	37.905	24	151.833	413.8	0	0	0	578.2	0	0	0	0	496	2	2	0	0	48	0	0	0	0	0	0	0	0	32.6667	Necator americanus	0	0	0	271	36.93	38.23	37.58	18.79	48	151.833	413.8
2050	36	Trichuris trichura	152	33.01	33.19	33.1	259.4	44.77	0	44.77	38.935	468	205.7	52.2867	32.31	31.95	32.13	54.2667	32.18	32.08	32.13	32.13	53.2767	32	29	10	7	732	204	4	5	15	13	108	336	222	152	Necator americanus	0	0	0	259.4	0	0	0	0	0	205.7	52.2867
2054	29	Trichuris trichura	237.5	39.97	38.82	39.395	191.5	37.47	38.35	37.91	38.6525	132	214.5	58.364	0	0	0	59.9333	0	0	0	0	59.1487	7	6	5	4	156	108	0	0	0	0	0	0	0	237.5	Necator americanus	0	0	0	191.5	0	0	0	0	0	214.5	58.364
2055	44	Trichuris trichura	146	0	0	0	276.6	38.22	0	38.22	19.11	66	211.3	161.2	0	0	0	608.5	0	0	0	0	384.85	4	5	2	0	108	24	4	5	7	5	108	144	126	146	Necator americanus	0	0	0	276.6	36.16	40.36	38.26	19.13	0	211.3	161.2
2063	23	Trichuris trichura	271.9	36.96	37.18	37.07	277.2	36.3	36.4	36.35	36.71	132	274.55	214.8	40.85	41.57	41.21	136.4	0	38.02	38.02	39.615	175.6	5	3	8	6	96	168	0	0	0	0	0	0	0	271.9	Necator americanus	0	0	0	277.2	0	0	0	0	0	274.55	214.8
2069	19	Trichuris trichura	181.4	34.46	35.14	34.8	161	35.34	35.08	35.21	35.005	156	171.2	53.096	33.78	33.24	33.51	53.4	36.71	36.21	36.46	34.985	53.248	8	6	7	5	168	144	3	2	7	5	60	144	102	181.4	Necator americanus	45.59	0	45.59	161	0	0	0	22.795	0	171.2	53.096
2070	18	Trichuris trichura	210	33.66	33.01	33.335	265.8	39.09	43.04	41.065	37.2	3276	237.9	136.3	0	0	0	78.0667	0	0	0	0	107.183	137	129	141	139	3192	3360	0	0	0	0	0	0	0	210	Necator americanus	27.8	28.31	28.055	265.8	42.56	41.08	41.82	34.9375	3774	237.9	136.3
2073	18	Trichuris trichura	118.667	35.01	33.68	34.345	344.1	32.61	32.57	32.59	33.4675	390	231.383	125.225	0	0	0	290	0	42.21	42.21	21.105	207.612	20	13	17	15	396	384	0	0	0	0	0	0	0	118.667	Necator americanus	31.09	31.16	31.125	344.1	34.15	37.68	35.915	33.52	1260	231.383	125.225
2074	22	Trichuris trichura	36.6667	33.31	34.05	33.68	157	33.43	33.3	33.365	33.5225	294	96.8333	318.6	0	0	0	#N/A	#N/A	#N/A	#N/A	#N/A	#N/A	10	12	15	12	264	324	10	9	3	2	228	60	144	36.6667	Necator americanus	0	0	0	157	30.15	30.33	30.24	15.12	498	96.8333	318.6
2076	39	Trichuris trichura	34	39.87	0	39.87	434.9	40.54	41.45	40.995	40.4325	0	234.45	38.1347	42.41	42.54	42.475	111.533	42.39	44.8	43.595	43.035	74.834	0	0	0	0	0	0	0	0	0	0	0	0	0	34	Necator americanus	39.1	39.32	39.21	434.9	32	0	32	35.605	294	234.45	38.1347
2078	40	Trichuris trichura	180.8	36.2	35.82	36.01	255.8	34.74	34.65	34.695	35.3525	36	218.3	253	41.12	42.4	41.76	62.2	0	0	0	20.88	157.6	2	4	0	0	72	0	0	0	0	0	0	0	0	180.8	Necator americanus	30.77	31.78	31.275	255.8	29.57	30.1	29.835	30.555	426	218.3	253
2079	45	Trichuris trichura	305.8	40.87	39.97	40.42	228.8	38.05	37.75	37.9	39.16	90	267.3	378.1	35.22	35.26	35.24	129.4	37.09	36.21	36.65	35.945	253.75	4	3	5	3	84	96	2	4	1	2	72	36	54	305.8	Necator americanus	39.77	0	39.77	228.8	40.66	43.48	42.07	40.92	0	267.3	378.1
2080	18	Trichuris trichura	90.6667	33.17	33.09	33.13	296.6	32.93	33	32.965	33.0475	108	193.633	269.6	0	0	0	214.5	0	0	0	0	242.05	3	6	5	4	108	108	0	0	0	0	0	0	0	90.6667	Necator americanus	0	0	0	296.6	39.64	41.43	40.535	20.2675	72	193.633	269.6
2086	22	Trichuris trichura	18.6667	0	0	0	17.4	38.61	38.34	38.475	19.2375	6	18.0333	105.363	0	0	0	36.0667	0	0	0	0	70.715	0	1	0	0	12	0	0	0	0	0	0	0	0	18.6667	Necator americanus	0	0	0	17.4	0	0	0	0	228	18.0333	105.363
2100	18	Trichuris trichura	74.6667	32.67	32.91	32.79	290.7	32.71	32.29	32.5	32.645	1068	182.683	494.8	0	0	0	20.6	0	0	0	0	257.7	47	44	45	42	1092	1044	0	0	0	0	0	0	0	74.6667	Necator americanus	33.73	33.74	33.735	290.7	33.96	36.96	35.46	34.5975	570	182.683	494.8
2107	18	Trichuris trichura	70.6667	30.55	30.35	30.45	283.6	37.07	37.07	37.07	33.76	414	177.133	397.5	0	0	0	18.8667	40.21	0	40.21	20.105	208.183	9	12	26	22	252	576	0	0	0	0	0	0	0	70.6667	Necator americanus	0	0	0	283.6	0	0	0	0	0	177.133	397.5
2109	18	Trichuris trichura	41.3333	31.23	30.7	30.965	254	0	0	0	15.4825	120	147.667	249.3	0	0	0	50.6667	0	0	0	0	149.983	5	7	3	5	144	96	0	0	0	0	0	0	0	41.3333	Necator americanus	0	0	0	254	0	0	0	0	0	147.667	249.3
2110	38	Trichuris trichura	42	36.03	37.01	36.52	251	41.45	39.92	40.685	38.6025	0	146.5	464	0	0	0	59.4	36.57	36.83	36.7	18.35	261.7	0	0	0	0	0	0	45	43	0	0	1056	0	528	42	Necator americanus	36.95	37.12	37.035	251	33.62	32.61	33.115	35.075	690	146.5	464
2112	40	Trichuris trichura	152.667	39.14	39.22	39.18	588.7	39.18	39.76	39.47	39.325	120	370.683	301.8	0	0	0	52	0	0	0	0	176.9	7	5	5	3	144	96	0	0	0	0	0	0	0	152.667	Necator americanus	0	0	0	588.7	44.09	43.23	43.66	21.83	0	370.683	301.8
2119	35	Trichuris trichura	33.3333	35.9	35.43	35.665	221.3	33.9	34.1	34	34.8325	420	127.317	434.1	0	0	0	97.6467	0	0	0	0	265.873	8	5	30	27	156	684	0	0	0	0	0	0	0	33.3333	Necator americanus	0	0	0	221.3	36.24	0	36.24	18.12	0	127.317	434.1
2120	18	Trichuris trichura	10	0	39.84	39.84	71.1333	39.24	37.99	38.615	39.2275	60	40.5667	126	0	0	0	63	0	0	0	0	94.5	3	3	3	1	72	48	0	0	0	0	0	0	0	10	Necator americanus	0	0	0	71.1333	0	0	0	0	0	40.5667	126
2122	20	Trichuris trichura	76	32.89	32.52	32.705	105.7	35.16	34.85	35.005	33.855	72	90.85	56.0187	0	0	0	13.1333	41.46	40.62	41.04	20.52	34.576	4	2	3	3	72	72	0	0	0	0	0	0	0	76	Necator americanus	0	0	0	105.7	0	0	0	0	0	90.85	56.0187
2124	35	Trichuris trichura	26	32.34	32.18	32.26	80.2	31.82	32.27	32.045	32.1525	66	53.1	183.6	0	0	0	103	41.27	42.29	41.78	20.89	143.3	2	1	5	3	36	96	0	0	0	0	0	0	0	26	Necator americanus	0	0	0	80.2	0	0	0	0	0	53.1	183.6
2127	18	Trichuris trichura	57.3333	0	0	0	432.1	33.11	33.22	33.165	16.5825	162	244.717	21.874	0	0	0	185.267	40.49	0	40.49	20.245	103.57	6	5	7	9	132	192	0	0	0	0	0	0	0	57.3333	Necator americanus	0	13.48	13.48	432.1	0	0	0	6.74	0	244.717	21.874
2128	18	Trichuris trichura	27.3333	35.57	36.01	35.79	160.7	32.16	32.34	32.25	34.02	774	94.0167	11.722	0	0	0	201.7	0	0	0	0	106.711	10	12	55	52	264	1284	0	0	0	0	0	0	0	27.3333	Necator americanus	37.38	37.1	37.24	160.7	34.85	34.52	34.685	35.9625	42	94.0167	11.722
2176	40	Trichuris trichura	17.3333	36.88	36.08	36.48	178.4	39.33	35.53	37.43	36.955	252	97.8667	136.1	0	0	0	33.7333	0	0	0	0	84.9167	11	13	8	10	288	216	0	0	0	0	0	0	0	17.3333	Necator americanus	0	0	0	178.4	37.88	32.6	35.24	17.62	96	97.8667	136.1
2182	40	Trichuris trichura	52.6667	0	0	0	450.4	39.88	43.33	41.605	20.8025	120	251.533	512.4	0	0	0	19.3333	0	0	0	0	265.867	4	7	5	4	132	108	0	0	0	0	0	0	0	52.6667	Necator americanus	36.16	36.61	36.385	450.4	28.8	28.41	28.605	32.495	294	251.533	512.4
2183	18	Trichuris trichura	19.3333	34.45	34.55	34.5	97.8	39.93	42.21	41.07	37.785	330	58.5667	205.5	0	40.77	40.77	31.9333	0	0	0	20.385	118.717	15	15	13	12	360	300	0	0	0	0	0	0	0	19.3333	Necator americanus	42.24	0	42.24	97.8	39.44	40.18	39.81	41.025	240	58.5667	205.5
2185	18	Trichuris trichura	50	33.05	33.32	33.185	158.1	31.28	0	31.28	32.2325	126	104.05	64.704	0	0	0	230.5	42.37	42.45	42.41	21.205	147.602	2	1	7	11	36	216	0	0	0	0	0	0	0	50	Necator americanus	0	0	0	158.1	39.65	0	39.65	19.825	0	104.05	64.704
2202	35	Trichuris trichura	90.6667	29.12	29.09	29.105	79.9333	34.6	36.56	35.58	32.3425	1446	85.3	319.5	0	0	0	15	0	42.62	42.62	21.31	167.25	64	67	51	59	1572	1320	0	0	0	0	0	0	0	90.6667	Necator americanus	29.63	29.29	29.46	79.9333	0	0	0	14.73	4836	85.3	319.5
2203	18	Trichuris trichura	22	38.16	38.48	38.32	12.5333	39.13	38.21	38.67	38.495	486	17.2667	331.9	0	0	0	108.133	0	0	0	0	220.017	12	10	31	28	264	708	0	0	0	0	0	0	0	22	Necator americanus	0	0	0	12.5333	0	0	0	0	0	17.2667	331.9
2204	18	Trichuris trichura	46	32.97	32.48	32.725	34.6	36.31	36.48	36.395	34.56	420	40.3	111.1	37.1	37.22	37.16	67.2	37.53	38.28	37.905	37.5325	89.15	19	17	16	18	432	408	11	18	7	5	348	144	246	46	Necator americanus	0	0	0	34.6	34.62	35.08	34.85	17.425	0	40.3	111.1
2209	18	Trichuris trichura	80	33.84	34.01	33.925	31.8667	39.83	0	39.83	36.8775	936	55.9333	337.4	0	0	0	467.9	34.29	33.91	34.1	17.05	402.65	25	28	50	53	636	1236	3	3	8	6	72	168	120	80	Necator americanus	0	0	0	31.8667	42.71	45.5	44.105	22.0525	0	55.9333	337.4
2210	18	Trichuris trichura	8	35.49	35.69	35.59	42.3333	30.9	31.19	31.045	33.3175	288	25.1667	452.9	0	0	0	34.6	32.16	32.14	32.15	16.075	243.75	12	11	14	11	276	300	0	0	17	19	0	432	216	8	Necator americanus	0	0	0	42.3333	0	0	0	0	0	25.1667	452.9
2211	18	Trichuris trichura	63.3333	34.7	34.92	34.81	80.9747	35.24	34.98	35.11	34.96	780	72.154	58	32.91	33.69	33.3	131.733	36.27	35.28	35.775	34.5375	94.8667	33	35	32	30	816	744	6	7	329	331	156	7920	4038	63.3333	Necator americanus	35.39	35.76	35.575	80.9747	33.56	33.29	33.425	34.5	132	72.154	58
2213	18	Trichuris trichura	159.333	35.87	35.35	35.61	102.133	35.48	35.23	35.355	35.4825	714	130.733	25.244	33.35	33	33.175	43.4	41.48	40.28	40.88	37.0275	34.322	65	17	17	20	984	444	9	7	9	6	192	180	186	159.333	Necator americanus	0	0	0	102.133	0	0	0	0	0	130.733	25.244
2214	28	Trichuris trichura	58.6667	35.56	35.38	35.47	28.6667	34.43	35.02	34.725	35.0975	90	43.6667	91.1	0	0	0	521.4	45.96	44.48	45.22	22.61	306.25	6	5	2	2	132	48	0	0	0	0	0	0	0	58.6667	Necator americanus	36.79	36.26	36.525	28.6667	37.25	37.55	37.4	36.9625	72	43.6667	91.1
2215	20	Trichuris trichura	166	0	39.34	39.34	134.333	37.96	37.1	37.53	38.435	192	150.167	241.8	0	0	0	322.7	40.57	41.24	40.905	20.4525	282.25	12	15	3	2	324	60	0	0	0	0	0	0	0	166	Necator americanus	0	0	0	134.333	0	0	0	0	0	150.167	241.8
2219	36	Trichuris trichura	50.6667	0	39.73	39.73	111.867	37.53	37.24	37.385	38.5575	312	81.2667	58.9053	0	0	0	43.8667	0	0	0	0	51.386	10	14	15	13	288	336	0	0	0	0	0	0	0	50.6667	Necator americanus	0	0	0	111.867	40.08	0	40.08	20.04	426	81.2667	58.9053
2220	26	Trichuris trichura	112.667	31.43	31.38	31.405	80.4	35.1	36.24	35.67	33.5375	348	96.5333	358.5	0	0	0	278	0	0	0	0	318.25	6	8	23	21	168	528	0	0	0	0	0	0	0	112.667	Necator americanus	0	0	0	80.4	0	0	0	0	0	96.5333	358.5
2222	35	Trichuris trichura	59.3333	37.8	38.2	38	33.5333	0	38.49	38.49	38.245	570	46.4333	375.3	0	0	0	4.33333	0	0	0	0	189.817	16	14	34	31	360	780	0	0	0	0	0	0	0	59.3333	Necator americanus	35.13	34.68	34.905	33.5333	35.75	35.02	35.385	35.145	102	46.4333	375.3
2223	26	Trichuris trichura	86	32.39	31.7	32.045	13.0667	38.36	0	38.36	35.2025	138	49.5333	134.6	0	0	0	#N/A	#N/A	#N/A	#N/A	#N/A	#N/A	9	8	4	2	204	72	0	0	0	0	0	0	0	86	Necator americanus	0	0	0	13.0667	0	0	0	0	0	49.5333	134.6
2254	25	Trichuris trichura	41.3333	32.82	32.25	32.535	35.5333	37.14	38.18	37.66	35.0975	60	38.4333	670.7	0	0	0	59.0667	0	0	0	0	364.883	6	4	0	0	120	0	0	0	0	0	0	0	0	41.3333	Necator americanus	0	0	0	35.5333	0	0	0	0	0	38.4333	670.7
2257	25	Trichuris trichura	48	42.58	43.83	43.205	103.867	0	0	0	21.6025	264	75.9333	430.9	42.24	41.25	41.745	117.333	0	0	0	20.8725	274.117	6	6	17	15	144	384	0	0	0	0	0	0	0	48	Necator americanus	0	0	0	103.867	0	0	0	0	0	75.9333	430.9
2259	30	Trichuris trichura	43.3333	33.82	33.18	33.5	90.6667	36.87	36.57	36.72	35.11	666	67	527.3	30.08	30.16	30.12	347.4	32.08	32.75	32.415	31.2675	437.35	21	23	35	32	528	804	32	29	3	6	732	108	420	43.3333	Necator americanus	0	0	0	90.6667	0	44.27	44.27	22.135	54	67	527.3
2261	40	Trichuris trichura	138	36.62	36.36	36.49	173.8	40.6	39.2	39.9	38.195	54	155.9	436.5	0	0	0	#N/A	#N/A	#N/A	#N/A	#N/A	#N/A	1	2	4	2	36	72	1	1	0	0	24	0	12	138	Necator americanus	0	0	0	173.8	0	0	0	0	0	155.9	436.5
2262	18	Trichuris trichura	70	38.55	38.86	38.705	19.1333	0	40.24	40.24	39.4725	60	44.5667	389	0	0	0	#N/A	#N/A	#N/A	#N/A	#N/A	#N/A	3	2	2	3	60	60	0	0	0	0	0	0	0	70	Necator americanus	0	0	0	19.1333	0	0	0	0	0	44.5667	389
2263	19	Trichuris trichura	36.6667	34.64	34.25	34.445	26.0667	38.19	41.04	39.615	37.03	642	31.3667	560	32.75	32.46	32.605	34.4	0	40.72	40.72	36.6625	297.2	9	7	77	14	192	1092	0	0	0	0	0	0	0	36.6667	Necator americanus	35.58	35.32	35.45	26.0667	0	0	0	17.725	126	31.3667	560
2264	45	Trichuris trichura	10.6667	35.65	35.87	35.76	121.791	36.47	36.71	36.59	36.175	108	66.229	10.6667	36.04	36.96	36.5	67.2	0	42.25	42.25	39.375	38.9333	4	5	5	4	108	108	2	2	6	4	48	120	84	10.6667	Necator americanus	0	0	0	121.791	0	0	0	0	0	66.229	10.6667
2265	45	Trichuris trichura	82	34.09	33.97	34.03	97.2667	34.64	34.07	34.355	34.1925	108	89.6333	214.1	0	0	0	586.4	0	0	0	0	400.25	4	6	5	3	120	96	0	0	0	0	0	0	0	82	Necator americanus	0	0	0	97.2667	0	0	0	0	0	89.6333	214.1
2266	18	Trichuris trichura	35.3333	36.15	38.02	37.085	31.1333	39.05	37.86	38.455	37.77	4974	33.2333	411	31.94	31.88	31.91	273.1	32.48	31.96	32.22	32.065	342.05	205	207	207	210	4944	5004	3	4	16	13	84	348	216	35.3333	Necator americanus	39.84	39.68	39.76	31.1333	39.05	38.64	38.845	39.3025	132	33.2333	411
2267	43	Trichuris trichura	128	39.27	37.46	38.365	60.6	0	0	0	19.1825	198	94.3	471.6	0	0	0	46.7333	0	0	0	0	259.167	10	8	8	7	216	180	0	0	0	0	0	0	0	128	Necator americanus	37.86	38.58	38.22	60.6	39.09	39.83	39.46	38.84	90	94.3	471.6
2269	18	Trichuris trichura	72.6667	29.09	29.07	29.08	151.6	33.7	32.99	33.345	31.2125	924	112.133	581.3	34.79	34.58	34.685	#N/A	#N/A	#N/A	#N/A	#N/A	#N/A	40	37	37	40	924	924	14	16	21	27	360	576	468	72.6667	Necator americanus	35.22	35.87	35.545	151.6	39.85	42.33	41.09	38.3175	300	112.133	581.3
2272	30	Trichuris trichura	98	0	40.47	40.47	16	0	0	0	20.235	54	57	561.5	0	0	0	184.6	0	0	0	0	373.05	2	3	2	2	60	48	0	0	0	0	0	0	0	98	Necator americanus	38.07	39.44	38.755	16	0	0	0	19.3775	0	57	561.5
2275	24	Trichuris trichura	27.3333	42.88	41.73	42.305	146.5	41.95	38.59	40.27	41.2875	114	86.9167	65.22	0	0	0	45.4	0	0	0	0	55.31	6	4	5	4	120	108	0	0	0	0	0	0	0	27.3333	Necator americanus	0	0	0	146.5	0	0	0	0	0	86.9167	65.22
2301	30	Trichuris trichura	30	34.46	34.18	34.32	47.9333	37.34	37.56	37.45	35.885	66	38.9667	347.5	31.24	31.02	31.13	55.4667	0	0	0	15.565	201.483	4	2	2	3	72	60	0	0	0	0	0	0	0	30	Necator americanus	0	0	0	47.9333	0	0	0	0	0	38.9667	347.5
2306	18	Trichuris trichura	109.333	29.25	29.46	29.355	154.2	0	36.04	36.04	32.6975	1818	131.767	489.7	0	0	0	593.9	41.64	39.63	40.635	20.3175	541.8	75	78	73	77	1836	1800	0	0	0	0	0	0	0	109.333	Necator americanus	36.98	37.22	37.1	154.2	44.85	42.02	43.435	40.2675	1542	131.767	489.7
2307	18	Trichuris trichura	63.3333	38.45	36.91	37.68	24.7333	37.8	0	37.8	37.74	0	44.0333	362.9	0	0	0	#N/A	#N/A	#N/A	#N/A	#N/A	#N/A	0	0	0	0	0	0	0	0	0	0	0	0	0	63.3333	Necator americanus	36.19	34.56	35.375	24.7333	40.94	0	40.94	38.1575	228	44.0333	362.9
2308	18	Trichuris trichura	36.6667	36.45	35.89	36.17	9.73333	34.6	34.28	34.44	35.305	144	23.2	305.9	0	0	0	83.7	0	42.68	42.68	21.34	194.8	1	1	10	12	24	264	0	0	0	0	0	0	0	36.6667	Necator americanus	0	0	0	9.73333	0	0	0	0	0	23.2	305.9
2309	40	Trichuris trichura	128	35.45	35.93	35.69	28.5333	37.98	38.36	38.17	36.93	180	78.2667	451.9	30.92	32.23	31.575	59.8	0	0	0	15.7875	255.85	6	8	9	7	168	192	0	0	0	0	0	0	0	128	Necator americanus	0	0	0	28.5333	35.31	35.49	35.4	17.7	198	78.2667	451.9
2364	18	Trichuris trichura	32	0	0	0	68.3233	0	0	0	0	108	50.1617	46.6667	0	0	0	242.1	37.5	37.3	37.4	18.7	144.383	6	4	5	3	120	96	6	7	3	2	156	60	108	32	Necator americanus	0	0	0	68.3233	0	0	0	0	204	50.1617	46.6667
2366	20	Trichuris trichura	70	0	40.69	40.69	99.2	40.09	38.31	39.2	39.945	90	84.6	74.4427	36.55	37.21	36.88	362.2	36.39	36.34	36.365	36.6225	218.321	4	4	4	3	96	84	2	2	1	1	48	24	36	70	Necator americanus	0	41.35	41.35	99.2	37.41	36.83	37.12	39.235	0	84.6	74.4427
2370	25	Trichuris trichura	12	37.27	39.26	38.265	58.6667	36.58	37.22	36.9	37.5825	450	35.3333	441.4	41.79	0	41.79	96.5333	0	0	0	20.895	268.967	16	14	30	15	360	540	0	0	0	0	0	0	0	12	Necator americanus	37.48	37.91	37.695	58.6667	0	0	0	18.8475	0	35.3333	441.4
2371	18	Trichuris trichura	78	31.71	31.56	31.635	26.4	36.38	37.4	36.89	34.2625	1266	52.2	59.3333	37.42	38.86	38.14	75.5333	35.62	35.73	35.675	36.9075	67.4333	54	56	52	49	1320	1212	26	30	35	32	672	804	738	78	Necator americanus	32.94	32.52	32.73	26.4	0	0	0	16.365	30	52.2	59.3333
2372	19	Trichuris trichura	83.3333	33.23	31.56	32.395	374.5	35.15	34.66	34.905	33.65	936	228.917	21.7987	39.45	39.09	39.27	#N/A	#N/A	#N/A	#N/A	#N/A	#N/A	40	37	38	41	924	948	0	0	0	0	0	0	0	83.3333	Necator americanus	0	0	0	374.5	0	43.91	43.91	21.955	0	228.917	21.7987
2373	40	Trichuris trichura	36.6667	32.4	33.3	32.85	137.4	36.47	36.82	36.645	34.7475	588	87.0333	69.4473	0	0	0	71.6667	41.67	0	41.67	20.835	70.557	32	28	17	21	720	456	0	0	0	0	0	0	0	36.6667	Necator americanus	0	0	0	137.4	45.21	0	45.21	22.605	0	87.0333	69.4473
3002	20	Trichuris trichura	115.333	37.76	38.84	38.3	245.8	0	0	0	19.15	318	180.567	237.4	0	0	0	128.6	0	42.48	42.48	21.24	183	12	9	17	15	252	384	0	0	0	0	0	0	0	115.333	Necator americanus	0	0	0	245.8	0	0	0	0	0	180.567	237.4
3009	20	Trichuris trichura	36	38.99	38.14	38.565	502.1	40.02	42.35	41.185	39.875	198	269.05	227.7	0	0	0	213.2	0	0	0	0	220.45	3	4	14	12	84	312	0	0	0	0	0	0	0	36	Necator americanus	0	0	0	502.1	0	0	0	0	0	269.05	227.7
3012	31	Trichuris trichura	62.6667	0	38.14	38.14	125.8	39.02	41.06	40.04	39.09	48	94.2333	32.638	40.25	41.56	40.905	118.067	41.47	41.35	41.41	41.1575	75.3523	2	3	2	1	60	36	0	37	0	0	444	0	222	62.6667	Necator americanus	30.53	30.83	30.68	125.8	35.13	35.05	35.09	32.885	84	94.2333	32.638
3020	24	Trichuris trichura	58	39.41	41.09	40.25	14.9333	40.27	0	40.27	40.26	66	36.4667	146.5	0	0	0	76.5333	0	41.6	41.6	20.8	111.517	2	1	4	4	36	96	0	0	0	0	0	0	0	58	Necator americanus	49.67	0	49.67	14.9333	0	0	0	24.835	558	36.4667	146.5
3024	32	Trichuris trichura	22.6667	34.34	34.24	34.29	227.1	41.22	35.46	38.34	36.315	72	124.883	202.1	39.96	0	39.96	168.4	36.03	35.65	35.84	37.9	185.25	5	2	3	2	84	60	9	7	7	5	192	144	168	22.6667	Necator americanus	36.75	35.74	36.245	227.1	0	29.22	29.22	32.7325	708	124.883	202.1
3039	23	Trichuris trichura	58.6667	0	0	0	185.9	0	41.77	41.77	20.885	48	122.283	353.4	0	0	0	183.6	43.01	43.95	43.48	21.74	268.5	3	2	1	2	60	36	0	0	0	0	0	0	0	58.6667	Necator americanus	0	0	0	185.9	0	0	0	0	0	122.283	353.4
3040	35	Trichuris trichura	77.3333	31.33	31.44	31.385	64.4	31.31	31.39	31.35	31.3675	180	70.8667	114.192	31.32	31.5	31.41	14.2	35.72	35.67	35.695	33.5525	64.196	7	9	6	8	192	168	18	13	24	26	372	600	486	77.3333	Necator americanus	0	0	0	64.4	41.67	0	41.67	20.835	0	70.8667	114.192
3047	31	Trichuris trichura	100.667	36.08	36.53	36.305	185.9	36.78	37.41	37.095	36.7	12	143.283	137.7	0	0	0	262.667	0	0	0	0	200.183	0	0	2	0	0	24	0	0	0	0	0	0	0	100.667	Necator americanus	0	0	0	185.9	0	0	0	0	162	143.283	137.7
3050	24	Trichuris trichura	68.6667	43.4	39.39	41.395	68.4667	0	0	0	20.6975	114	68.5667	445	0	0	0	27.8667	0	0	0	0	236.433	8	6	3	2	168	60	0	0	0	0	0	0	0	68.6667	Necator americanus	0	41.58	41.58	68.4667	0	0	0	20.79	0	68.5667	445
3053	21	Trichuris trichura	33.3333	0	39.89	39.89	82.2	34.16	34.07	34.115	37.0025	522	57.7667	98.2	33.02	0	33.02	631.2	34.5	35.22	34.86	33.94	364.7	22	19	20	26	492	552	0	0	2	4	0	72	36	33.3333	Necator americanus	34.4	34.41	34.405	82.2	0	0	0	17.2025	0	57.7667	98.2
3064	35	Trichuris trichura	70	39.92	0	39.92	177.1	39.65	39.45	39.55	39.735	186	123.55	50.8107	0	41.84	41.84	537	34.47	34.73	34.6	38.22	293.905	6	9	7	9	180	192	0	0	0	0	0	0	0	70	Necator americanus	0	0	0	177.1	0	0	0	0	0	123.55	50.8107
3065	31	Trichuris trichura	198.667	41	41.87	41.435	203.5	36.64	36.84	36.74	39.0875	288	201.083	271.5	0	0	0	45.2667	0	0	0	0	158.383	20	23	3	2	516	60	8	6	5	4	168	108	138	198.667	Necator americanus	0	0	0	203.5	45.35	0	45.35	22.675	0	201.083	271.5
3067	32	Trichuris trichura	10	38.15	37.44	37.795	262.8	34.42	34.6	34.51	36.1525	132	136.4	124.3	0	0	0	604.1	0	0	0	0	364.2	8	7	4	3	180	84	0	0	0	0	0	0	0	10	Necator americanus	0	0	0	262.8	35.98	36.85	36.415	18.2075	24	136.4	124.3
3069	23	Trichuris trichura	28.6667	0	0	0	212.4	40.62	39.92	40.27	20.135	84	120.533	264.4	39.56	40.51	40.035	15.5333	37.76	38.33	38.045	39.04	139.967	3	2	4	5	60	108	2	2	4	3	48	84	66	28.6667	Necator americanus	35.24	35.7	35.47	212.4	32.74	32.94	32.84	34.155	348	120.533	264.4
3076	30	Trichuris trichura	52	38.3	38.37	38.335	23.2667	40.78	44.43	42.605	40.47	0	37.6333	52.4	0	0	0	28.2667	0	0	0	0	40.3333	0	0	0	0	0	0	0	0	0	0	0	0	0	52	Necator americanus	36.88	36.61	36.745	23.2667	35.17	34.76	34.965	35.855	984	37.6333	52.4
3077	27	Trichuris trichura	4	0	0	0	230	43.79	41.63	42.71	21.355	72	117	433.3	0	0	0	30.6	40.6	0	40.6	20.3	231.95	1	2	4	5	36	108	7	6	0	0	156	0	78	4	Necator americanus	0	0	0	230	42.02	0	42.02	21.01	0	117	433.3
3083	18	Trichuris trichura	131.333	31.53	31.62	31.575	50.9333	37.33	37.65	37.49	34.5325	234	91.1333	373	39.43	0	39.43	220.333	0	0	0	19.715	296.667	19	17	2	1	432	36	0	0	0	0	0	0	0	131.333	Necator americanus	0	0	0	50.9333	0	0	0	0	0	91.1333	373
3096	40	Trichuris trichura	29.3333	0	0	0	255.1	0	35.69	35.69	17.845	12	142.217	271.4	0	0	0	16.5333	40.69	0	40.69	20.345	143.967	0	0	1	1	0	24	0	0	0	0	0	0	0	29.3333	Necator americanus	0	40.98	40.98	255.1	43.96	36.14	40.05	40.515	66	142.217	271.4
3127	24	Trichuris trichura	10.6667	33.69	34.28	33.985	86.9333	38.62	36.82	37.72	35.8525	114	48.8	113.405	44.13	41.88	43.005	107.133	0	0	0	21.5025	110.269	7	5	3	4	144	84	0	0	0	0	0	0	0	10.6667	Necator americanus	0	0	0	86.9333	0	0	0	0	0	48.8	113.405
3130	34	Trichuris trichura	73.3333	0	36.5	36.5	43.9333	0	39.11	39.11	37.805	0	58.6333	27.798	0	0	0	252.8	0	0	0	0	140.299	0	0	0	0	0	0	0	0	0	0	0	0	0	73.3333	Necator americanus	36.54	0	36.54	43.9333	34.37	34.42	34.395	35.4675	66	58.6333	27.798
3131	29	Trichuris trichura	28	0	0	0	18.8667	0	0	0	0	84	23.4333	26.5493	0	0	0	36.9333	0	41.46	41.46	20.73	31.7413	3	2	5	4	60	108	0	0	0	0	0	0	0	28	Necator americanus	34.15	34.16	34.155	18.8667	35.73	35.67	35.7	34.9275	84	23.4333	26.5493
3135	42	Trichuris trichura	58.6667	38.13	38.39	38.26	19	39.96	40.53	40.245	39.2525	126	38.8333	286.2	0	0	0	360.7	33.54	37.28	35.41	17.705	323.45	2	1	11	7	36	216	0	0	0	0	0	0	0	58.6667	Necator americanus	37.48	38.12	37.8	19	0	0	0	18.9	0	38.8333	286.2
3158	34	Trichuris trichura	31.3333	0	40.77	40.77	357.7	37.7	35.23	36.465	38.6175	48	194.517	436.9	0	0	0	16.7333	35.89	37.81	36.85	18.425	226.817	2	3	2	1	60	36	0	0	0	0	0	0	0	31.3333	Necator americanus	42.68	41.99	42.335	357.7	37.84	43.86	40.85	41.5925	0	194.517	436.9
3163	30	Trichuris trichura	110.667	0	0	0	347.3	0	0	0	0	0	228.983	545.4	0	0	0	222.6	42.75	41.45	42.1	21.05	384	0	0	0	0	0	0	0	0	36	38	0	888	444	110.667	Necator americanus	33.65	34.06	33.855	347.3	29.01	29.5	29.255	31.555	168	228.983	545.4
3167	20	Trichuris trichura	4.06667	0	0	0	124.4	39.39	39.69	39.54	19.77	228	64.2333	303.2	0	0	0	258.5	40.99	40.12	40.555	20.2775	280.85	15	18	2	3	396	60	0	0	0	0	0	0	0	4.06667	Necator americanus	0	0	0	124.4	0	0	0	0	0	64.2333	303.2
3170	39	Trichuris trichura	31.3333	38.21	0	38.21	20.9333	38.01	36.76	37.385	37.7975	66	26.1333	95.2	43.83	0	43.83	5.66667	0	0	0	21.915	50.4333	1	1	5	4	24	108	0	0	0	0	0	0	0	31.3333	Necator americanus	0	0	0	20.9333	0	0	0	0	0	26.1333	95.2
3171	31	Trichuris trichura	65.3333	0	0	0	48.8667	39.59	0	39.59	19.795	120	57.1	16.262	0	0	0	438.4	41.66	42.44	42.05	21.025	227.331	8	5	4	3	156	84	0	0	0	0	0	0	0	65.3333	Necator americanus	0	0	0	48.8667	0	0	0	0	96	57.1	16.262
4002	42	Trichuris trichura	65.3333	32.72	32.53	32.625	40	37.62	37.06	37.34	34.9825	1596	52.6667	24.9233	32.65	32.89	32.77	#N/A	#N/A	#N/A	#N/A	#N/A	#N/A	58	61	64	83	1428	1764	4	3	40	37	84	924	504	65.3333	Necator americanus	0	0	0	40	0	0	0	0	0	52.6667	24.9233
4003	28	Trichuris trichura	131.333	28.34	28.08	28.21	8.33333	33.29	33.43	33.36	30.785	864	69.8333	111.999	0	0	0	30.4441	0	45.99	45.99	22.995	71.2214	31	35	38	40	792	936	0	0	0	0	0	0	0	131.333	Necator americanus	0	0	0	8.33333	0	0	0	0	0	69.8333	111.999
4005	32	Trichuris trichura	187.6	41.82	40.99	41.405	34.7333	42.91	41.56	42.235	41.82	60	111.167	339.1	32.47	32.46	32.465	756.4	32.19	31.9	32.045	32.255	547.75	3	4	2	1	84	36	9	11	12	10	240	264	252	187.6	Necator americanus	0	0	0	34.7333	43.28	0	43.28	21.64	0	111.167	339.1
4006	20	Trichuris trichura	20	36.53	36.76	36.645	105.133	37.44	37.47	37.455	37.05	816	62.5667	396.4	0	0	0	33.3333	0	0	0	0	214.867	11	10	60	55	252	1380	0	0	0	0	0	0	0	20	Necator americanus	0	0	0	105.133	33.51	33.23	33.37	16.685	210	62.5667	396.4
4009	36	Trichuris trichura	28	36.21	34.62	35.415	25.2667	0	0	0	17.7075	186	26.6333	354.4	0	0	0	504.7	41.5	41.3	41.4	20.7	429.55	2	3	13	13	60	312	0	0	1	1	0	24	12	28	Necator americanus	34.98	35.21	35.095	25.2667	0	0	0	17.5475	24	26.6333	354.4
4010	20	Trichuris trichura	78	29.67	29.37	29.52	96.2	29.48	30.33	29.905	29.7125	1242	87.1	429.4	0	0	0	448.3	41.01	41.02	41.015	20.5075	438.85	48	51	55	53	1188	1296	0	0	0	0	0	0	0	78	Necator americanus	35.77	35.58	35.675	96.2	37.1	38.56	37.83	36.7525	0	87.1	429.4
4011	27	Trichuris trichura	25.3333	37.89	37.8	37.845	280.3	33.38	33.68	33.53	35.6875	186	152.817	32.5073	0	0	0	101.2	39.2	0	39.2	19.6	66.8537	3	2	12	14	60	312	0	0	0	0	0	0	0	25.3333	Necator americanus	0	0	0	280.3	43.56	43.98	43.77	21.885	12	152.817	32.5073
4015	45	Trichuris trichura	155.9	28.9	28.83	28.865	319.7	32.63	32.76	32.695	30.78	996	237.8	545	0	0	0	42.8667	41.17	0	41.17	20.585	293.933	27	25	56	58	624	1368	0	0	0	0	0	0	0	155.9	Necator americanus	27.29	27.36	27.325	319.7	31.16	31.28	31.22	29.2725	120	237.8	545
4017	26	Trichuris trichura	72.6667	35	34.66	34.83	53.1107	40.64	40.51	40.575	37.7025	84	62.8887	284.2	32.45	32.18	32.315	#N/A	#N/A	#N/A	#N/A	#N/A	#N/A	5	3	4	2	96	72	0	0	0	0	0	0	0	72.6667	Necator americanus	0	0	0	53.1107	0	0	0	0	0	62.8887	284.2
4018	45	Trichuris trichura	20.6667	0	0	0	49.2	0	0	0	0	60	34.9333	471	40.16	40.17	40.165	348.6	37.45	39.67	38.56	39.3625	409.8	2	1	4	3	36	84	0	0	0	0	0	0	0	20.6667	Necator americanus	42.17	45.03	43.6	49.2	0	0	0	21.8	0	34.9333	471
4019	30	Trichuris trichura	98	38.86	38.34	38.6	26.8667	38.02	38.46	38.24	38.42	768	62.4333	160.3	0	42.09	42.09	166.9	41.37	42.63	42	42.045	163.6	37	33	30	28	840	696	0	0	0	0	0	0	0	98	Necator americanus	32.82	0	32.82	26.8667	39.93	38.73	39.33	36.075	180	62.4333	160.3
4021	31	Trichuris trichura	106.667	29.51	29.44	29.475	104.798	33.66	33.6	33.63	31.5525	366	105.732	96	35.31	34.6	34.955	#N/A	#N/A	#N/A	#N/A	#N/A	#N/A	12	14	18	17	312	420	77	73	0	0	1800	0	900	106.667	Necator americanus	35.58	35.43	35.505	104.798	38.6	39.02	38.81	37.1575	0	105.732	96
4024	43	Trichuris trichura	20	38.27	37.06	37.665	29.3333	38.05	38.82	38.435	38.05	198	24.6667	18.9173	39.81	0	39.81	20.2	0	0	0	19.905	19.5587	22	1	6	4	276	120	0	0	0	0	0	0	0	20	Necator americanus	0	0	0	29.3333	0	0	0	0	0	24.6667	18.9173
4026	29	Trichuris trichura	216.3	34.82	34.47	34.645	326.2	34.95	34.93	34.94	34.7925	1158	271.25	1052.9	0	0	0	46	0	43.8	43.8	21.9	549.45	2	2	94	95	48	2268	0	0	0	0	0	0	0	216.3	Necator americanus	41.71	41.14	41.425	326.2	37.57	40.21	38.89	40.1575	84	271.25	1052.9
4030	31	Trichuris trichura	195	33.8	31.17	32.485	294.7	32.09	32.3	32.195	32.34	978	244.85	594.4	0	0	0	28.4	0	0	0	0	311.4	55	60	25	23	1380	576	0	0	0	0	0	0	0	195	Necator americanus	40.6	39.75	40.175	294.7	35.23	37.78	36.505	38.34	48	244.85	594.4
4032	20	Trichuris trichura	86.2	37.54	35.13	36.335	273.8	33.07	33.31	33.19	34.7625	1254	180	55.9707	0	0	0	202.8	0	0	0	0	129.385	90	93	14	12	2196	312	0	0	0	0	0	0	0	86.2	Necator americanus	42.82	42.17	42.495	273.8	30.57	31	30.785	36.64	30	180	55.9707
4033	40	Trichuris trichura	204.5	35.42	35.73	35.575	231.3	39.89	38.46	39.175	37.375	414	217.9	91	35.99	36.61	36.3	132.533	32.69	32.76	32.725	34.5125	111.767	5	3	32	29	96	732	42	38	10	8	960	216	588	204.5	Necator americanus	44.31	0	44.31	231.3	0	0	0	22.155	0	217.9	91
4034	19	Trichuris trichura	113.2	36.82	37.01	36.915	239.4	35.42	35.46	35.44	36.1775	78	176.3	377.1	0	0	0	24.4	40.7	41.18	40.94	20.47	200.75	4	3	3	3	84	72	0	0	0	0	0	0	0	113.2	Necator americanus	0	0	0	239.4	0	0	0	0	0	176.3	377.1
4037	30	Trichuris trichura	238	35.33	33.68	34.505	373.6	41.6	29.34	35.47	34.9875	1740	305.8	65.754	0	0	0	14.6	0	0	0	0	40.177	111	107	37	35	2616	864	0	0	0	0	0	0	0	238	Necator americanus	0	0	0	373.6	40.71	0	40.71	20.355	0	305.8	65.754
4039	45	Trichuris trichura	573.1	38.89	37.8	38.345	416.9	0	0	0	19.1725	204	495	101.926	0	0	0	111.333	0	0	0	0	106.63	10	8	10	6	216	192	0	0	0	0	0	0	0	573.1	Necator americanus	27.36	28.37	27.865	416.9	30.84	31.06	30.95	29.4075	162	495	101.926
4040	40	Trichuris trichura	310.5	34.52	34.69	34.605	250.9	35.36	34.06	34.71	34.6575	882	280.7	471.1	37.5	32.9	35.2	#N/A	#N/A	#N/A	#N/A	#N/A	#N/A	44	30	35	38	888	876	87	101	98	98	2256	2352	2304	310.5	Necator americanus	36.11	29.62	32.865	250.9	32.08	30.48	31.28	32.0725	690	280.7	471.1
4041	32	Trichuris trichura	221.8	42.83	30.59	36.71	476.5	35.67	36.26	35.965	36.3375	6570	349.15	108.868	0	0	0	9.13333	42.27	0	42.27	21.135	59.0007	276	273	272	274	6588	6552	0	0	0	0	0	0	0	221.8	Necator americanus	0	0	0	476.5	0	0	0	0	0	349.15	108.868
4042	30	Trichuris trichura	104.8	32.07	32.32	32.195	271.9	43.36	34.78	39.07	35.6325	144	188.35	500	0	0	0	31.3333	0	0	0	0	265.667	3	4	10	7	84	204	0	0	0	0	0	0	0	104.8	Necator americanus	29.83	29.93	29.88	271.9	0	0	0	14.94	0	188.35	500
4043	38	Trichuris trichura	191.8	31.67	31.55	31.61	692.3	37.34	37.93	37.635	34.6225	198	442.05	176.745	0	44.86	44.86	#N/A	#N/A	#N/A	#N/A	#N/A	#N/A	9	8	8	8	204	192	0	0	0	0	0	0	0	191.8	Necator americanus	33.71	34.06	33.885	692.3	34.32	35.29	34.805	34.345	90	442.05	176.745
4044	35	Trichuris trichura	250.3	32.62	33.18	32.9	104.667	34.15	34.23	34.19	33.545	312	177.483	452	36.26	36.28	36.27	416.3	32.73	32.24	32.485	34.3775	434.15	13	12	15	12	300	324	39	35	58	55	888	1356	1122	250.3	Necator americanus	38.68	42.46	40.57	104.667	33.13	33.01	33.07	36.82	210	177.483	452
4046	24	Trichuris trichura	449.6	32.31	31.95	32.13	20.8667	0	37.65	37.65	34.89	270	235.233	21.9487	37.5	38.38	37.94	56.8	41.67	0	41.67	39.805	39.3743	4	2	21	18	72	468	0	0	0	0	0	0	0	449.6	Necator americanus	28.37	28.37	28.37	20.8667	40.63	0	40.63	34.5	0	235.233	21.9487
4048	43	Trichuris trichura	393.6	31.89	30.94	31.415	244.3	34.53	34.54	34.535	32.975	414	318.95	645.8	0	0	0	246.3	41.79	0	41.79	20.895	446.05	32	30	3	4	744	84	0	0	0	0	0	0	0	393.6	Necator americanus	0	0	0	244.3	42.71	43.92	43.315	21.6575	0	318.95	645.8
4054	33	Trichuris trichura	64.8	38.78	39.66	39.22	170.5	38.85	36.5	37.675	38.4475	240	117.65	56	35.74	35.79	35.765	7.6	0	0	0	17.8825	31.8	6	4	16	14	120	360	16	20	35	38	432	876	654	64.8	Necator americanus	43.5	0	43.5	170.5	38.59	37.89	38.24	40.87	0	117.65	56
4059	42	Trichuris trichura	394.9	44.43	37.39	40.91	486.8	38.5	38.23	38.365	39.6375	132	440.85	429.7	0	0	0	32.6	0	0	0	0	231.15	9	6	4	3	180	84	0	0	0	0	0	0	0	394.9	Necator americanus	0	33.93	33.93	486.8	31.02	30.79	30.905	32.4175	210	440.85	429.7
4062	32	Trichuris trichura	217.8	33.7	34.22	33.96	335.1	36.39	35.88	36.135	35.0475	324	276.45	206.3	34.06	33.71	33.885	511.4	34.3	33.99	34.145	34.015	358.85	18	15	11	10	396	252	8	6	5	9	168	168	168	217.8	Necator americanus	0	0	0	335.1	0	0	0	0	0	276.45	206.3
4065	30	Trichuris trichura	409	38.86	40.33	39.595	505.7	40.26	39.2	39.73	39.6625	60	457.35	457.6	0	0	0	448.4	42.2	42.28	42.24	21.12	453	4	3	1	2	84	36	0	0	0	0	0	0	0	409	Necator americanus	30.49	31.27	30.88	505.7	34.72	34.85	34.785	32.8325	0	457.35	457.6
4069	35	Trichuris trichura	2	0	0	0	308.6	40.35	41.86	41.105	20.5525	234	155.3	97.1	0	0	0	1458.5	41.64	41.99	41.815	20.9075	777.8	13	11	8	7	288	180	0	0	0	0	0	0	0	2	Necator americanus	0	0	0	308.6	42.83	0	42.83	21.415	0	155.3	97.1
4076	31	Trichuris trichura	327.2	39.34	39.19	39.265	67.2667	37.25	37.58	37.415	38.34	636	197.233	207.4	0	42.63	42.63	6.8	0	40.25	40.25	41.44	107.1	22	26	30	28	576	696	0	0	0	0	0	0	0	327.2	Necator americanus	38.19	37.69	37.94	67.2667	37.81	39.22	38.515	38.2275	7470	197.233	207.4
4090	40	Trichuris trichura	362.9	35.76	34.23	34.995	339.8	38.08	38.75	38.415	36.705	978	351.35	866.9	0	0	0	370.8	40.74	0	40.74	20.37	618.85	41	45	37	40	1032	924	0	0	0	0	0	0	0	362.9	Necator americanus	33.92	43.03	38.475	339.8	31.11	30.88	30.995	34.735	42	351.35	866.9
4103	30	Trichuris trichura	116	38.75	38.48	38.615	32	0	39.18	39.18	38.8975	102	74	22.7933	0	0	0	24.1333	0	0	0	0	23.4633	0	0	10	7	0	204	0	0	0	0	0	0	0	116	Necator americanus	37.3	37.01	37.155	32	40.15	40.43	40.29	38.7225	30	74	22.7933
4105	38	Trichuris trichura	181.1	40.85	39.55	40.2	635.8	35.87	35.76	35.815	38.0075	2010	408.45	502.2	31.85	31.6	31.725	1095.2	30.77	30.82	30.795	31.26	798.7	86	83	82	84	2028	1992	0	0	56	59	0	1380	690	181.1	Necator americanus	33.76	34.19	33.975	635.8	33.47	33.21	33.34	33.6575	138	408.45	502.2
4107	19	Trichuris trichura	220.3	31.01	30.9	30.955	38.8	30.74	30.41	30.575	30.765	588	129.55	83.6227	0	0	0	179.4	41.77	41.96	41.865	20.9325	131.511	41	33	21	3	888	288	0	0	0	0	0	0	0	220.3	Necator americanus	29.93	31.26	30.595	38.8	0	0	0	15.2975	0	129.55	83.6227
4108	30	Trichuris trichura	52	32.6	32.17	32.385	53.772	35.99	35.06	35.525	33.955	4668	52.886	308	30.17	29.59	29.88	131	29.84	29.82	29.83	29.855	219.5	531	79	85	83	7320	2016	662	668	1204	1210	15960	28968	22464	52	Necator americanus	36.08	36.79	36.435	53.772	49.36	0	49.36	42.8975	150	52.886	308
4109	40	Trichuris trichura	205.2	37.75	41.87	39.81	145.667	39.11	0	39.11	39.46	102	175.433	318.8	33.07	32.85	32.96	924.1	31.52	31.67	31.595	32.2775	621.45	6	4	4	3	120	84	0	0	0	0	0	0	0	205.2	Necator americanus	31.52	35.44	33.48	145.667	41.52	41.34	41.43	37.455	42	175.433	318.8
4111	20	Trichuris trichura	48	0	42.87	42.87	12.9333	0	0	0	21.435	162	30.4667	369.1	0	0	0	327.4	36.03	35.9	35.965	17.9825	348.25	9	6	7	5	180	144	0	0	0	0	0	0	0	48	Necator americanus	0	0	0	12.9333	0	7.1	7.1	3.55	0	30.4667	369.1
4115	30	Trichuris trichura	152.8	34.57	34.64	34.605	417.3	34.2	35.03	34.615	34.61	1032	285.05	687.7	0	0	0	280.267	0	0	0	0	483.983	45	43	41	43	1056	1008	0	0	0	0	0	0	0	152.8	Necator americanus	29.49	29.47	29.48	417.3	27.67	28.28	27.975	28.7275	576	285.05	687.7
4116	30	Trichuris trichura	114	31.75	31.4	31.575	50.5333	38.12	39.12	38.62	35.0975	264	82.2667	456.5	0	0	0	337.6	0	42.45	42.45	21.225	397.05	7	5	15	17	144	384	0	0	0	0	0	0	0	114	Necator americanus	0	0	0	50.5333	0	0	0	0	0	82.2667	456.5
4117	43	Trichuris trichura	62	0	0	0	39.0667	0	0	0	0	102	50.5333	326.1	41.48	40.79	41.135	185.2	0	41.49	41.49	41.3125	255.65	5	3	4	5	96	108	0	0	0	0	0	0	0	62	Necator americanus	5.55	0	5.55	39.0667	0	0	0	2.775	0	50.5333	326.1
4119	22	Trichuris trichura	221.3	28.3	28.47	28.385	27.0667	34.19	35.53	34.86	31.6225	1350	124.183	117.703	0	0	0	78.6667	0	0	0	0	98.185	35	33	80	77	816	1884	0	0	0	0	0	0	0	221.3	Necator americanus	31.26	31.22	31.24	27.0667	0	0	0	15.62	186	124.183	117.703
4122	26	Trichuris trichura	2.66667	41.62	41.35	41.485	565.5	39.28	38.9	39.09	40.2875	78	284.083	294.2	0	0	0	29.7333	0	0	0	0	161.967	3	5	2	3	96	60	0	0	0	0	0	0	0	2.66667	Necator americanus	0	0	0	565.5	29.81	29.19	29.5	14.75	186	284.083	294.2
4123	28	Trichuris trichura	41.3333	29.44	29.39	29.415	126.467	38.23	37.61	37.92	33.6675	618	83.9	378.3	41.56	0	41.56	308.9	0	0	0	20.78	343.6	32	29	22	20	732	504	0	0	0	0	0	0	0	41.3333	Necator americanus	0	0	0	126.467	0	0	0	0	318	83.9	378.3
4129	31	Trichuris trichura	36.6667	36.77	37.99	37.38	32.4	34.98	35.5	35.24	36.31	678	34.5333	183.1	0	0	0	233	0	40.9	40.9	20.45	208.05	40	47	14	12	1044	312	775	780	0	0	18660	0	9330	36.6667	Necator americanus	0	0	0	32.4	0	0	0	0	60	34.5333	183.1
4132	20	Trichuris trichura	47.3333	34.9	35.29	35.095	50.6	37.51	37.97	37.74	36.4175	456	48.9667	479	42.17	0	42.17	45.6	0	41.35	41.35	41.76	262.3	15	18	23	20	396	516	0	0	0	0	0	0	0	47.3333	Necator americanus	32.39	32.32	32.355	50.6	0	0	0	16.1775	0	48.9667	479
4133	24	Trichuris trichura	75.5	36.07	36.18	36.125	247.9	40.82	38.2	39.51	37.8175	1470	161.7	341.4	0	0	0	657.2	42.93	0	42.93	21.465	499.3	77	75	48	45	1824	1116	0	0	0	0	0	0	0	75.5	Necator americanus	0	0	0	247.9	37.19	35.45	36.32	18.16	252	161.7	341.4
4135	24	Trichuris trichura	29.3333	0	0	0	57.9333	38.15	36.5	37.325	18.6625	66	43.6333	375.3	0	0	0	202.9	41.69	43.1	42.395	21.1975	289.1	4	3	3	1	84	48	0	0	0	0	0	0	0	29.3333	Necator americanus	0	0	0	57.9333	0	0	0	0	0	43.6333	375.3
4143	28	Trichuris trichura	40	34.3	34.17	34.235	20.8667	38.99	38.13	38.56	36.3975	636	30.4333	283.7	0	0	0	319.3	43.6	41.67	42.635	21.3175	301.5	3	3	51	49	72	1200	0	0	0	0	0	0	0	40	Necator americanus	0	0	0	20.8667	0	40.2	40.2	20.1	0	30.4333	283.7
4144	40	Trichuris trichura	125.333	37.27	36.12	36.695	208.733	0	38.77	38.77	37.7325	852	167.033	110.064	0	0	0	121.4	41.56	0	41.56	20.78	115.732	40	37	34	31	924	780	0	0	0	0	0	0	0	125.333	Necator americanus	36.06	35.83	35.945	208.733	0	0	0	17.9725	72	167.033	110.064
4145	30	Trichuris trichura	112	28.34	28.36	28.35	13.4	37.71	36.62	37.165	32.7575	864	62.7	403.6	29.74	29.85	29.795	516.6	35.46	35.71	35.585	32.69	460.1	40	35	38	31	900	828	22	20	21	19	504	480	492	112	Necator americanus	34.51	35.11	34.81	13.4	0	0	0	17.405	174	62.7	403.6
4146	23	Trichuris trichura	108	37.05	36.61	36.83	687.2	41.41	0	41.41	39.12	126	397.6	377.9	0	0	0	792.8	0	0	0	0	585.35	4	7	6	4	132	120	0	0	0	0	0	0	0	108	Necator americanus	0	0	0	687.2	0	45.05	45.05	22.525	0	397.6	377.9
4152	38	Trichuris trichura	68.6667	33.63	33.77	33.7	376.1	32.38	32.34	32.36	33.03	564	222.383	65.9713	38.02	37.48	37.75	1321.8	39.7	39.99	39.845	38.7975	693.886	32	35	12	15	804	324	2	1	0	0	36	0	18	68.6667	Necator americanus	0	0	0	376.1	0	0	0	0	0	222.383	65.9713
4153	24	Trichuris trichura	114	33.8	33.26	33.53	54.4653	36.32	36.52	36.42	34.975	7872	84.2327	8.66667	36.44	36.13	36.285	#N/A	#N/A	#N/A	#N/A	#N/A	#N/A	329	325	328	330	7848	7896	93	89	70	73	2184	1716	1950	114	Necator americanus	0	0	0	54.4653	0	0	0	0	0	84.2327	8.66667
4154	21	Trichuris trichura	96.6667	33.69	34.42	34.055	54.7333	38.06	38.65	38.355	36.205	678	75.7	80	0	0	0	344.8	42.88	41.46	42.17	21.085	212.4	35	32	25	21	804	552	0	0	0	0	0	0	0	96.6667	Necator americanus	36.85	37.07	36.96	54.7333	37.19	37.15	37.17	37.065	408	75.7	80
4155	40	Trichuris trichura	38	34.41	34.17	34.29	39.4667	38.44	36.65	37.545	35.9175	276	38.7333	110.9	34.84	34.99	34.915	13.5333	20.88	20.67	20.775	27.845	62.2167	14	12	11	9	312	240	0	0	0	0	0	0	0	38	Necator americanus	0	0	0	39.4667	0	45.85	45.85	22.925	0	38.7333	110.9
4158	45	Trichuris trichura	96	36.51	36.25	36.38	50.2	30.78	30.71	30.745	33.5625	1758	73.1	25.7747	0	42.25	42.25	73.4667	38.79	40.55	39.67	40.96	49.6207	6	56	114	117	744	2772	0	0	0	0	0	0	0	96	Necator americanus	0	0	0	50.2	34.82	35.28	35.05	17.525	66	73.1	25.7747
4161	26	Trichuris trichura	177.8	30.93	31.18	31.055	508.9	39.76	41.9	40.83	35.9425	156	343.35	165.8	0	0	0	574.8	0	0	0	0	370.3	7	9	4	6	192	120	0	0	0	0	0	0	0	177.8	Necator americanus	28.92	29.3	29.11	508.9	38.61	38.32	38.465	33.7875	90	343.35	165.8
4162	30	Trichuris trichura	204.9	33.63	33.19	33.41	32.4667	34.41	34.52	34.465	33.9375	936	118.683	105.21	0	0	0	378.4	0	40.86	40.86	20.43	241.805	48	45	33	30	1116	756	0	0	0	0	0	0	0	204.9	Necator americanus	0	0	0	32.4667	0	0	0	0	0	118.683	105.21
4163	34	Trichuris trichura	61.1	35.18	35.06	35.12	237.7	36.17	36.27	36.22	35.67	156	149.4	340.1	30.15	30.11	30.13	484.3	31.71	31.61	31.66	30.895	412.2	3	1	10	12	48	264	24	21	32	28	540	720	630	61.1	Necator americanus	39.92	41.62	40.77	237.7	36.86	36.63	36.745	38.7575	0	149.4	340.1
4166	22	Trichuris trichura	438.4	34.56	34.08	34.32	333.7	39.45	38.62	39.035	36.6775	192	386.05	237.4	0	0	0	651.4	0	0	0	0	444.4	10	8	8	6	216	168	0	0	0	0	0	0	0	438.4	Necator americanus	41.16	0	41.16	333.7	0	0	0	20.58	0	386.05	237.4
4167	19	Trichuris trichura	224.6	35.83	35.56	35.695	464.3	34.76	35.5	35.13	35.4125	144	344.45	792.5	34.03	33.48	33.755	1035.3	34.89	34.07	34.48	34.1175	913.9	6	7	4	7	156	132	0	0	0	0	0	0	0	224.6	Necator americanus	0	0	0	464.3	44.05	0	44.05	22.025	0	344.45	792.5
4179	44	Trichuris trichura	62.7	34.69	34.59	34.64	311.9	37.52	37.38	37.45	36.045	90	187.3	45.3333	28.17	27.71	27.94	258.4	33.34	33.54	33.44	30.69	151.867	1	2	7	5	36	144	22	24	0	0	552	0	276	62.7	Necator americanus	0	0	0	311.9	0	0	0	0	0	187.3	45.3333
4182	19	Trichuris trichura	459.6	36.21	33.97	35.09	538.4	34.76	34.69	34.725	34.9075	600	499	485.5	0	0	0	410	0	41.46	41.46	20.73	447.75	22	21	30	27	516	684	0	0	0	0	0	0	0	459.6	Necator americanus	39.68	0	39.68	538.4	44.47	0	44.47	42.075	0	499	485.5
4183	33	Trichuris trichura	340.1	27.14	27.61	27.375	181.9	31.67	31.4	31.535	29.455	4044	261	155.9	0	0	0	526.3	43.39	42.58	42.985	21.4925	341.1	135	131	206	202	3192	4896	1	1	0	0	24	0	12	340.1	Necator americanus	0	0	0	181.9	0	0	0	0	0	261	155.9
4184	45	Trichuris trichura	503.9	0	35.84	35.84	118.6	35.51	35.29	35.4	35.62	2964	311.25	690.8	28.8	30.04	29.42	336.4	0	42.91	42.91	36.165	513.6	68	65	182	179	1596	4332	0	0	0	0	0	0	0	503.9	Necator americanus	41.32	29.04	35.18	118.6	28.21	27.94	28.075	31.6275	516	311.25	690.8
4186	30	Trichuris trichura	46.4	30.47	30.5	30.485	308.1	33.92	33.87	33.895	32.19	3846	177.25	32.316	0	0	0	39.6	0	0	0	0	35.958	165	160	155	161	3900	3792	0	0	0	0	0	0	0	46.4	Necator americanus	28.21	28.36	28.285	308.1	31.76	32.02	31.89	30.0875	132	177.25	32.316
4189	43	Trichuris trichura	450.3	36.73	37.05	36.89	515.8	31.53	31.78	31.655	34.2725	90	483.05	501.2	0	0	0	36.1	0	0	0	0	268.65	1	3	5	6	48	132	0	0	0	0	0	0	0	450.3	Necator americanus	0	0	0	515.8	0	0	0	0	0	483.05	501.2
4193	35	Trichuris trichura	506.3	33.37	34.01	33.69	686.5	38.07	41.48	39.775	36.7325	1944	596.4	655	32.05	32.4	32.225	680.2	37.31	36.89	37.1	34.6625	667.6	55	52	110	107	1284	2604	8	12	38	41	240	948	594	506.3	Necator americanus	28.7	29.15	28.925	686.5	36.53	38.08	37.305	33.115	48	596.4	655
4197	20	Trichuris trichura	185.9	43.28	38.97	41.125	50.6667	0	0	0	20.5625	132	118.283	183.1	0	0	0	365	0	0	0	0	274.05	6	4	7	5	120	144	0	0	0	0	0	0	0	185.9	Necator americanus	0	0	0	50.6667	0	0	0	0	0	118.283	183.1
4201	35	Trichuris trichura	252.1	33.81	35.8	34.805	104.023	39.09	38.95	39.02	36.9125	1134	178.062	352.9	33.64	34.03	33.835	480.6	38.49	38.37	38.43	36.1325	416.75	70	68	24	27	1656	612	3	2	15	18	60	396	228	252.1	Necator americanus	40.77	0	40.77	104.023	0	0	0	20.385	0	178.062	352.9
4210	45	Trichuris trichura	363.2	34.53	36.25	35.39	509.5	42.41	37.26	39.835	37.6125	60	436.35	321.6	0	0	0	52.3	43.59	0	43.59	21.795	186.95	6	4	0	0	120	0	0	0	0	0	0	0	0	363.2	Necator americanus	45.77	0	45.77	509.5	0	0	0	22.885	0	436.35	321.6
4223	45	Trichuris trichura	139.7	29.73	29.62	29.675	397.5	33.92	33.91	33.915	31.795	192	268.6	262.8	0	41.63	41.63	345.5	42.92	0	42.92	42.275	304.15	4	2	12	14	72	312	0	0	0	0	0	0	0	139.7	Necator americanus	26.91	26.95	26.93	397.5	28.62	28.67	28.645	27.7875	216	268.6	262.8
4229	40	Trichuris trichura	439	33.9	33.63	33.765	15.4667	32.96	33.04	33	33.3825	60	227.233	235.7	0	0	0	234.3	0	0	0	0	235	2	3	2	3	60	60	0	0	0	0	0	0	0	439	Necator americanus	45.05	0	45.05	15.4667	0	0	0	22.525	0	227.233	235.7
4232	30	Trichuris trichura	468.4	43.96	35.07	39.515	161.933	0	0	0	19.7575	114	315.167	81.6687	0	0	0	251.1	0	0	0	0	166.384	3	4	7	5	84	144	0	0	0	0	0	0	0	468.4	Necator americanus	0	0	0	161.933	0	0	0	0	0	315.167	81.6687
4239	40	Trichuris trichura	376.7	31.06	31	31.03	30.3333	37.61	39.58	38.595	34.8125	366	203.517	471.4	0	0	0	443.9	0	0	0	0	457.65	14	16	16	15	360	372	0	0	0	0	0	0	0	376.7	Necator americanus	32.91	33.1	33.005	30.3333	0	0	0	16.5025	0	203.517	471.4
4240	19	Trichuris trichura	598.8	44.21	36.26	40.235	68.6	32.85	32.05	32.45	36.3425	168	333.7	159.8	0	0	0	131.333	0	0	0	0	145.567	8	6	8	6	168	168	0	0	0	0	0	0	0	598.8	Necator americanus	0	0	0	68.6	0	0	0	0	0	333.7	159.8
4241	20	Trichuris trichura	359.3	31.92	31.81	31.865	39.4	30.85	30.83	30.84	31.3525	5064	199.35	258.8	0	0	0	57	0	0	0	0	157.9	21	280	270	273	3612	6516	0	0	0	0	0	0	0	359.3	Necator americanus	0	0	0	39.4	0	0	0	0	42	199.35	258.8
4244	38	Trichuris trichura	509.6	32.5	32.82	32.66	75.4	0	0	0	16.33	72	292.5	281.4	0	0	0	478.3	40.38	40.16	40.27	20.135	379.85	6	3	2	1	108	36	0	0	0	0	0	0	0	509.6	Necator americanus	0	0	0	75.4	0	0	0	0	0	292.5	281.4
4262	22	Trichuris trichura	377.6	33.79	33.08	33.435	285.9	32.79	33.03	32.91	33.1725	462	331.75	471.6	0	0	0	644.2	0	42.14	42.14	21.07	557.9	26	24	15	12	600	324	0	0	0	0	0	0	0	377.6	Necator americanus	0	0	0	285.9	0	0	0	0	0	331.75	471.6
4263	45	Trichuris trichura	661.4	35.98	36.33	36.155	551.6	38.7	38.66	38.68	37.4175	120	606.5	457.1	40.92	0	40.92	302.5	41.51	40.41	40.96	40.94	379.8	5	3	7	5	96	144	0	0	0	0	0	0	0	661.4	Necator americanus	41.64	40.3	40.97	551.6	37	37.04	37.02	38.995	0	606.5	457.1
4265	45	Trichuris trichura	6	37.97	37.57	37.77	567.9	40.82	40.75	40.785	39.2775	1086	286.95	404.3	42.27	0	42.27	653.1	0	0	0	21.135	528.7	42	47	48	44	1068	1104	0	0	0	0	0	0	0	6	Necator americanus	0	0	0	567.9	39.24	0	39.24	19.62	1050	286.95	404.3
4266	44	Trichuris trichura	45.4	37.83	37.61	37.72	91.8	36.64	36.56	36.6	37.16	66	68.6	53.4	41.42	41.36	41.39	26.6	0	0	0	20.695	40	3	2	3	3	60	72	0	0	0	0	0	0	0	45.4	Necator americanus	32.66	34.6	33.63	91.8	28.03	31.41	29.72	31.675	120	68.6	53.4
4271	19	Trichuris trichura	341.3	36.99	37.4	37.195	24.5333	0	36.89	36.89	37.0425	108	182.917	378.3	42.43	0	42.43	770.1	42.24	43.59	42.915	42.6725	574.2	0	0	8	10	0	216	0	0	0	0	0	0	0	341.3	Necator americanus	41.24	36.9	39.07	24.5333	35.85	35.88	35.865	37.4675	270	182.917	378.3
4277	40	Trichuris trichura	331.7	35.46	36.9	36.18	149.135	0	0	0	18.09	528	240.417	202.7	36.49	36.45	36.47	457.5	34.75	35.06	34.905	35.6875	330.1	33	33	12	10	792	264	160	164	150	151	3888	3612	3750	331.7	Necator americanus	25.49	26.89	26.19	149.135	33.25	37.58	35.415	30.8025	3648	240.417	202.7
4280	44	Trichuris trichura	86.6667	31.81	31.88	31.845	261.2	34.59	34.7	34.645	33.245	60	173.933	298.7	0	0	0	753.1	33.33	33.15	33.24	16.62	525.9	2	1	3	4	36	84	0	0	0	1	0	12	6	86.6667	Necator americanus	0	0	0	261.2	0	0	0	0	0	173.933	298.7
4289	45	Trichuris trichura	429.5	35.42	36.34	35.88	150.667	0	0	0	17.94	1386	290.083	118.4	0	0	0	332.2	43.73	0	43.73	21.865	225.3	63	60	52	56	1476	1296	0	0	0	0	0	0	0	429.5	Necator americanus	0	0	0	150.667	0	0	0	0	0	290.083	118.4
4290	43	Trichuris trichura	93.2	31.85	31.79	31.82	85.8	33.56	33.71	33.635	32.7275	204	89.5	63.1	41.76	42.99	42.375	73.8	42.13	0	42.13	42.2525	68.45	15	12	3	4	324	84	0	0	0	0	0	0	0	93.2	Necator americanus	0	0	0	85.8	0	0	0	0	0	89.5	63.1
4305	38	Trichuris trichura	448.4	28.88	28.83	28.855	6.86667	36.51	36.35	36.43	32.6425	456	227.633	390	0	0	0	415.7	42.16	42.53	42.345	21.1725	402.85	21	17	20	18	456	456	0	0	0	0	0	0	0	448.4	Necator americanus	0	0	0	6.86667	0	0	0	0	0	227.633	390
4310	22	Trichuris trichura	432.6	35.65	37.43	36.54	203.3	33.27	33.57	33.42	34.98	246	317.95	781.9	0	0	0	322	0	0	0	0	551.95	4	3	18	16	84	408	0	0	0	0	0	0	0	432.6	Necator americanus	44.12	0	44.12	203.3	28.48	29.18	28.83	36.475	90	317.95	781.9
4311	20	Trichuris trichura	291.4	32.25	32.75	32.5	74.4667	33.25	33.02	33.135	32.8175	1434	182.933	341.7	0	0	0	561	0	0	0	0	451.35	48	44	72	75	1104	1764	0	0	3	2	0	60	30	291.4	Necator americanus	0	0	0	74.4667	36.1	35.89	35.995	17.9975	24	182.933	341.7
4315	19	Trichuris trichura	437.9	36.66	37.04	36.85	83.3333	0	40.11	40.11	38.48	600	260.617	49.4987	35.6	34.99	35.295	395	0	42.04	42.04	38.6675	222.249	14	22	33	31	432	768	0	0	0	0	0	0	0	437.9	Necator americanus	0	0	0	83.3333	0	0	0	0	0	260.617	49.4987
4322	18	Trichuris trichura	157.3	30.49	30.7	30.595	94.7	31.52	30.75	31.135	30.865	666	126	43.7	0	41.22	41.22	12.8	0	43.77	43.77	42.495	28.25	28	30	28	25	696	636	0	0	0	0	0	0	0	157.3	Necator americanus	0	0	0	94.7	0	0	0	0	0	126	43.7
4324	33	Trichuris trichura	307.1	35.4	34.6	35	85	34.76	35.25	35.005	35.0025	2610	196.05	53.2093	37.43	37.21	37.32	113.4	41.2	42.56	41.88	39.6	83.3047	115	111	103	106	2712	2508	0	0	0	0	0	0	0	307.1	Necator americanus	34.47	0	34.47	85	40.16	41.55	40.855	37.6625	312	196.05	53.2093
4326	20	Trichuris trichura	374.5	35.92	37.1	36.51	581.5	35.15	35.39	35.27	35.89	66	478	671.5	41.33	41.58	41.455	515.9	0	42.89	42.89	42.1725	593.7	4	3	2	2	84	48	0	0	0	0	0	0	0	374.5	Necator americanus	0	36.24	36.24	581.5	42.1	36.58	39.34	37.79	42	478	671.5
4329	36	Trichuris trichura	340.8	34.82	35.25	35.035	345	32.85	32.75	32.8	33.9175	2082	342.9	95.7253	0	0	0	68.2	0	0	0	0	81.9627	114	109	61	63	2676	1488	0	0	0	0	0	0	0	340.8	Necator americanus	0	0	0	345	0	0	0	0	0	342.9	95.7253
4331	35	Trichuris trichura	24.6667	36.04	35.7	35.87	408.8	34.66	34.04	34.35	35.11	678	216.733	778.7	40.78	41.09	40.935	588.3	40.61	42.69	41.65	41.2925	683.5	11	13	46	43	288	1068	0	0	0	0	0	0	0	24.6667	Necator americanus	0	0	0	408.8	39.27	39.33	39.3	19.65	0	216.733	778.7
4332	22	Trichuris trichura	386.4	35.3	36.02	35.66	358	37.19	37.12	37.155	36.4075	90	372.2	501.4	34.84	34.44	34.64	264.3	38.24	37.53	37.885	36.2625	382.85	6	7	1	1	156	24	1	1	1	1	24	24	24	386.4	Necator americanus	38.63	40.14	39.385	358	42.62	40.56	41.59	40.4875	0	372.2	501.4
4400	42	Trichuris trichura	426.5	37.02	36.84	36.93	31.6	38	39.06	38.53	37.73	228	229.05	383.1	0	0	0	616.7	41.09	43.11	42.1	21.05	499.9	18	16	2	2	408	48	0	0	0	0	0	0	0	426.5	Necator americanus	36.72	45.49	41.105	31.6	0	0	0	20.5525	138	229.05	383.1
4401	45	Trichuris trichura	369.2	39.37	38.77	39.07	139.8	34.72	34.27	34.495	36.7825	558	254.5	509.5	0	0	0	411.1	43.19	0	43.19	21.595	460.3	32	29	17	15	732	384	0	0	0	0	0	0	0	369.2	Necator americanus	0	0	0	139.8	0	0	0	0	0	254.5	509.5
4404	18	Trichuris trichura	650.7	35.22	34.81	35.015	462.6	32.21	32.45	32.33	33.6725	120	556.65	585.5	35.49	35.68	35.585	530.1	33.3	32.32	32.81	34.1975	557.8	9	7	2	2	192	48	16	13	0	0	348	0	174	650.7	Necator americanus	31.78	32.24	32.01	462.6	30.98	31.42	31.2	31.605	42	556.65	585.5
4405	18	Trichuris trichura	317.9	30.7	31.55	31.125	101	37.69	37.46	37.575	34.35	3408	209.45	180	0	0	0	408.5	43.6	40.94	42.27	21.135	294.25	141	137	145	145	3336	3480	0	0	0	0	0	0	0	317.9	Necator americanus	39.43	39.66	39.545	101	34.56	34.25	34.405	36.975	1248	209.45	180
4406	19	Trichuris trichura	342.2	29.85	30.66	30.255	177.133	38.4	39.02	38.71	34.4825	1032	259.667	486.3	0	0	0	457.8	0	0	0	0	472.05	10	12	76	74	264	1800	0	0	0	0	0	0	0	342.2	Necator americanus	28.78	30.55	29.665	177.133	35.73	36.04	35.885	32.775	324	259.667	486.3
4407	40	Trichuris trichura	422.4	36.65	34.24	35.445	225.8	31.24	31.52	31.38	33.4125	174	324.1	131.7	0	0	0	371.1	0	0	0	0	251.4	7	9	8	5	192	156	0	0	0	0	0	0	0	422.4	Necator americanus	45.96	0	45.96	225.8	0	0	0	22.98	0	324.1	131.7
4408	27	Trichuris trichura	111.4	32.64	32.56	32.6	76.4	32.94	32.72	32.83	32.715	72	93.9	80.3	41.85	41.72	41.785	143.3	43.49	41.76	42.625	42.205	111.8	2	3	4	3	60	84	0	0	0	0	0	0	0	111.4	Necator americanus	30.67	30.96	30.815	76.4	33.87	34.1	33.985	32.4	0	93.9	80.3
4430	44	Trichuris trichura	545.8	35.24	35.24	35.24	610.2	36.09	35.92	36.005	35.6225	528	578	400.6	42.71	0	42.71	552.5	40.26	39.95	40.105	41.4075	476.55	27	25	17	19	624	432	0	0	15	11	0	312	156	545.8	Necator americanus	0	0	0	610.2	0	0	0	0	0	578	400.6
4432	30	Trichuris trichura	397.5	35.35	35.27	35.31	66.5333	36.71	40.08	38.395	36.8525	222	232.017	147.088	0	0	0	487.8	44.38	42.49	43.435	21.7175	317.444	4	5	15	13	108	336	0	0	0	0	0	0	0	397.5	Necator americanus	0	0	0	66.5333	0	0	0	0	0	232.017	147.088
4440	45	Trichuris trichura	165.6	35.51	34.03	34.77	223.1	28.05	28.36	28.205	31.4875	4596	194.35	473.9	31.59	31.43	31.51	465.3	29.24	28.47	28.855	30.1825	469.6	238	235	145	148	5676	3516	178	183	168	173	4332	4092	4212	165.6	Necator americanus	33.99	30.93	32.46	223.1	32.95	26.51	29.73	31.095	0	194.35	473.9
5011	37	Trichuris trichura	211	36.25	35.71	35.98	415.2	35.64	36.56	36.1	36.04	234	313.1	200.5	0	42.79	42.79	402.4	0	0	0	21.395	301.45	12	10	8	9	264	204	0	0	0	0	0	0	0	211	Necator americanus	0	43.14	43.14	415.2	37.67	39.8	38.735	40.9375	0	313.1	200.5
5013	23	Trichuris trichura	11.3333	0	0	0	341.2	33.03	32.8	32.915	16.4575	606	176.267	508.1	0	0	0	412.2	42.37	42.73	42.55	21.275	460.15	6	8	42	45	168	1044	0	0	0	0	0	0	0	11.3333	Necator americanus	0	0	0	341.2	29.69	29.97	29.83	14.915	66	176.267	508.1
5015	18	Trichuris trichura	165	32.42	32.66	32.54	392	35.87	35.93	35.9	34.22	144	278.5	105.2	0	0	0	434.2	35.34	33.81	34.575	17.2875	269.7	3	4	8	9	84	204	29	25	3	2	648	60	354	165	Necator americanus	33.91	34.67	34.29	392	29.8	30.16	29.98	32.135	144	278.5	105.2
5018	40	Trichuris trichura	47.3333	0	0	0	279.3	41.68	42.45	42.065	21.0325	60	163.317	211.8	0	0	0	295.8	40.85	41	40.925	20.4625	253.8	3	2	3	2	60	60	0	0	0	0	0	0	0	47.3333	Necator americanus	34.73	34.19	34.46	279.3	28.15	28.73	28.44	31.45	822	163.317	211.8
5022	45	Trichuris trichura	242.7	36.74	37.11	36.925	308.9	40.23	41.85	41.04	38.9825	102	275.8	261.2	39.55	39.21	39.38	#N/A	#N/A	#N/A	#N/A	#N/A	#N/A	5	4	5	3	108	96	10	9	2	2	228	48	138	242.7	Necator americanus	31.3	31.81	31.555	308.9	31.68	32.35	32.015	31.785	1056	275.8	261.2
5023	20	Trichuris trichura	261	34.74	35.12	34.93	306	34.65	33.81	34.23	34.58	108	283.5	506.5	0	0	0	493.7	41.67	43	42.335	21.1675	500.1	5	8	2	3	156	60	0	0	0	0	0	0	0	261	Necator americanus	35.14	0	35.14	306	32.83	32.37	32.6	33.87	168	283.5	506.5
5024	20	Trichuris trichura	148.7	34.34	35.17	34.755	223.7	39.86	0	39.86	37.3075	0	186.2	124	0	0	0	45.8	36.32	36.24	36.28	18.14	84.9	0	0	0	0	0	0	0	0	0	0	0	0	0	148.7	Necator americanus	34.67	33.27	33.97	223.7	42.13	43.42	42.775	38.3725	66	186.2	124
5026	45	Trichuris trichura	353.3	36.49	41.45	38.97	326.8	40.24	40.92	40.58	39.775	36	340.05	778.3	42.39	0	42.39	376.9	0	0	0	21.195	577.6	0	0	4	2	0	72	0	0	0	0	0	0	0	353.3	Necator americanus	32.84	31.63	32.235	326.8	41.77	45.77	43.77	38.0025	258	340.05	778.3
5028	18	Trichuris trichura	230.5	36.49	37.51	37	417.5	31.08	31.21	31.145	34.0725	102	324	973.6	0	0	0	323.2	40.95	42	41.475	20.7375	648.4	5	3	5	4	96	108	0	0	0	0	0	0	0	230.5	Necator americanus	0	39.63	39.63	417.5	0	0	0	19.815	0	324	973.6
5029	45	Trichuris trichura	254.5	36.02	35.79	35.905	511.1	35.56	36.57	36.065	35.985	30	382.8	370.5	0	0	0	644.2	0	0	0	0	507.35	2	3	0	0	60	0	0	0	0	0	0	0	0	254.5	Necator americanus	29.01	29.61	29.31	511.1	29.63	30.02	29.825	29.5675	1080	382.8	370.5
5034	19	Trichuris trichura	105.7	36.27	35.3	35.785	397.7	34.85	34.88	34.865	35.325	282	251.7	254.1	0	0	0	640.6	33.48	33.27	33.375	16.6875	447.35	13	12	12	10	300	264	3	2	4	8	60	144	102	105.7	Necator americanus	0	45.57	45.57	397.7	0	0	0	22.785	0	251.7	254.1
5035	19	Trichuris trichura	314	29.39	29.2	29.295	382.5	31	31.94	31.47	30.3825	138	348.25	224.1	0	0	0	429	0	0	0	0	326.55	5	3	8	7	96	180	0	0	0	0	0	0	0	314	Necator americanus	27.46	27.76	27.61	382.5	0	0	0	13.805	0	348.25	224.1
5036	31	Trichuris trichura	202.9	38.28	38.12	38.2	229.3	42.66	35.78	39.22	38.71	60	216.1	156.5	41.4	40.31	40.855	568.3	36.48	35.85	36.165	38.51	362.4	0	0	4	6	0	120	50	47	4	3	1164	84	624	202.9	Necator americanus	0	0	0	229.3	0	0	0	0	0	216.1	156.5
5037	45	Trichuris trichura	420.6	35.6	35.96	35.78	535.2	35.53	35.31	35.42	35.6	372	477.9	174.9	35.74	35.9	35.82	97.9	31.26	31.12	31.19	33.505	136.4	18	15	16	13	396	348	9	11	10	8	240	216	228	420.6	Necator americanus	35.69	35.74	35.715	535.2	29.04	28.73	28.885	32.3	342	477.9	174.9
5101	28	Trichuris trichura	129.6	45.36	43.69	44.525	272.6	41.59	41.98	41.785	43.155	0	201.1	79.1	0	0	0	232	0	0	0	0	155.55	0	0	0	0	0	0	0	0	0	0	0	0	0	129.6	Necator americanus	33.56	33.91	33.735	272.6	31.01	31.2	31.105	32.42	150	201.1	79.1
5103	18	Trichuris trichura	127.7	29.92	30.53	30.225	322.7	32.91	33.3	33.105	31.665	10056	225.2	462.7	0	0	0	20.1333	42.8	0	42.8	21.4	241.417	418	415	423	420	9996	10116	1	2	0	0	36	0	18	127.7	Necator americanus	0	0	0	322.7	0	0	0	0	0	225.2	462.7
5104	18	Trichuris trichura	305.3	37.19	37.06	37.125	394.6	37.51	37.31	37.41	37.2675	306	349.95	318.4	0	0	0	186.1	0	0	0	0	252.25	22	20	4	5	504	108	0	0	0	0	0	0	0	305.3	Necator americanus	0	0	0	394.6	44.65	0	44.65	22.325	0	349.95	318.4
5109	19	Trichuris trichura	37.3333	0	40.22	40.22	547	40.7	43.13	41.915	41.0675	60	292.167	425.1	0	0	0	596.2	0	0	0	0	510.65	3	2	3	2	60	60	0	0	0	0	0	0	0	37.3333	Necator americanus	0	0	0	547	0	0	0	0	0	292.167	425.1
5110	45	Trichuris trichura	57.3333	37.97	38.45	38.21	326.2	35.7	35.73	35.715	36.9625	30	191.767	249.1	0	0	0	284.1	43.19	0	43.19	21.595	266.6	2	1	1	1	36	24	0	0	0	0	0	0	0	57.3333	Necator americanus	33.34	33.25	33.295	326.2	30.07	30.13	30.1	31.6975	2250	191.767	249.1
5114	35	Trichuris trichura	250.8	30.99	31.2	31.095	513.5	32.76	32.99	32.875	31.985	342	382.15	169.4	34.43	34.23	34.33	382.6	30.69	30.45	30.57	32.45	276	17	14	14	12	372	312	16	13	17	14	348	372	360	250.8	Necator americanus	26.07	27.8	26.935	513.5	27.89	28.42	28.155	27.545	96	382.15	169.4
5120	30	Trichuris trichura	84	0	0	0	361.2	36.72	36.81	36.765	18.3825	54	222.6	81.1073	38.29	38.42	38.355	61.3333	0	0	0	19.1775	71.2203	3	4	1	1	84	24	0	0	0	0	0	0	0	84	Necator americanus	0	0	0	361.2	0	0	0	0	0	222.6	81.1073
5122	28	Trichuris trichura	76	34.2	34.5	34.35	595.1	42.03	40.61	41.32	37.835	78	335.55	692.5	0	0	0	271.1	0	0	0	0	481.8	4	6	2	1	120	36	0	0	0	0	0	0	0	76	Necator americanus	35.06	35.1	35.08	595.1	37.88	35.29	36.585	35.8325	102	335.55	692.5
5123	30	Trichuris trichura	14.6667	0	0	0	479.4	40.51	42.16	41.335	20.6675	648	247.033	61.0627	0	40.72	40.72	53	0	0	0	20.36	57.0313	35	31	22	20	792	504	0	0	0	0	0	0	0	14.6667	Necator americanus	39.51	40.31	39.91	479.4	28.42	28.25	28.335	34.1225	90	247.033	61.0627
5126	42	Trichuris trichura	399.1	39.67	0	39.67	757.5	0	0	0	19.835	0	578.3	156.4	0	0	0	481.7	41.81	41.97	41.89	20.945	319.05	0	0	0	0	0	0	0	0	0	0	0	0	0	399.1	Necator americanus	29.2	28.7	28.95	757.5	31.89	33.67	32.78	30.865	216	578.3	156.4
5140	45	Trichuris trichura	225.6	37.67	37.37	37.52	80.1	37.57	37.19	37.38	37.45	90	152.85	14.2493	0	0	0	22.5333	39.1	37.21	38.155	19.0775	18.3913	6	9	0	0	180	0	1	1	2	2	24	48	36	225.6	Necator americanus	0	0	0	80.1	31.38	31.95	31.665	15.8325	0	152.85	14.2493
5144	22	Trichuris trichura	161.6	37.85	38.41	38.13	360.2	42.67	41.44	42.055	40.0925	1296	260.9	567.9	0	0	0	692	42.05	0	42.05	21.025	629.95	58	56	52	50	1368	1224	0	0	0	0	0	0	0	161.6	Necator americanus	32.93	33.43	33.18	360.2	0	38.46	38.46	35.82	516	260.9	567.9
5201	40	Trichuris trichura	307.9	33.64	33.63	33.635	510.5	33.66	34.02	33.84	33.7375	48	409.2	422.9	0	0	0	416.1	41.89	42.26	42.075	21.0375	419.5	3	2	2	1	60	36	0	0	0	0	0	0	0	307.9	Necator americanus	0	0	0	510.5	0	0	0	0	0	409.2	422.9
5202	18	Trichuris trichura	101.6	31.01	32.02	31.515	45.9	35.58	35.73	35.655	33.585	864	73.75	63.1	41.15	41.06	41.105	132.7	41.81	41.92	41.865	41.485	97.9	35	38	34	37	876	852	0	0	0	0	0	0	0	101.6	Necator americanus	0	0	0	45.9	37.41	37.31	37.36	18.68	78	73.75	63.1
5205	30	Trichuris trichura	197	31.78	31.84	31.81	380.6	32.58	32.37	32.475	32.1425	522	288.8	427.2	30.67	30.53	30.6	292.9	31.91	31.66	31.785	31.1925	360.05	22	20	22	23	504	540	66	67	0	0	1596	0	798	197	Necator americanus	40.02	41.95	40.985	380.6	32.73	34.17	33.45	37.2175	102	288.8	427.2
5206	35	Trichuris trichura	112.5	38.24	38.03	38.135	410.6	35.1	34.97	35.035	36.585	558	261.55	243.1	0	0	0	489.7	35.02	35.3	35.16	17.58	366.4	8	7	38	40	180	936	33	31	7	10	768	204	486	112.5	Necator americanus	0	0	0	410.6	3.77	0	0	0	0	261.55	243.1
5212	45	Trichuris trichura	233.6	36.01	35.75	35.88	443	36.14	36.28	36.21	36.045	2946	338.3	780	41.03	0	41.03	497.4	0	41.18	41.18	41.105	638.7	85	89	160	157	2088	3804	0	0	0	0	0	0	0	233.6	Necator americanus	0	0	0	443	0	0	0	0	0	338.3	780
5301	20	Trichuris trichura	383.7	41.12	35.58	38.35	414	32.65	32.5	32.575	35.4625	378	398.85	277.9	0	0	0	383.1	0	41.72	41.72	20.86	330.5	16	18	13	16	408	348	0	0	0	0	0	0	0	383.7	Necator americanus	0	0	0	414	0	0	0	0	0	398.85	277.9
5304	24	Trichuris trichura	326.5	37.27	37.81	37.54	661.4	39.35	39.23	39.29	38.415	156	493.95	114.8	40.94	42.35	41.645	277.8	41.19	42.92	42.055	41.85	196.3	4	3	8	11	84	228	0	0	0	0	0	0	0	326.5	Necator americanus	0	0	0	661.4	0	0	0	0	0	493.95	114.8
5314	35	Trichuris trichura	198	33.63	33.94	33.785	447.9	33.67	33.07	33.37	33.5775	1980	322.95	307.2	34.92	34.45	34.685	297	33.85	33.87	33.86	34.2725	302.1	82	80	85	83	1944	2016	22	29	7	4	612	132	372	198	Necator americanus	0	0	0	447.9	45.13	0	45.13	22.565	0	322.95	307.2
5318	44	Trichuris trichura	414.6	32.59	32.17	32.38	471.5	0	41.72	41.72	37.05	426	443.05	224	0	40.49	40.49	354.7	0	42.82	42.82	41.655	289.35	19	17	20	15	432	420	0	0	0	0	0	0	0	414.6	Necator americanus	0	0	0	471.5	0	0	0	0	138	443.05	224
5319	35	Trichuris trichura	437.7	36.49	36.34	36.415	470.2	35.09	35.26	35.175	35.795	78	453.95	372.9	41.96	0	41.96	369.8	39.87	0	39.87	40.915	371.35	4	2	3	4	72	84	0	0	0	0	0	0	0	437.7	Necator americanus	30.05	30.67	30.36	470.2	30.34	29.81	30.075	30.2175	0	453.95	372.9
[truncated: 58 more columns]

## Sheet: Dictionary
Abbreviations	Full name
pid	Participant's identification number
age	Participant's age
detection_tt	T. trichiura detection
dna_tt_bl1	T. trichiura DNA conc. in ng/µl for baseline day 1
ct_r1_tt_bl1	T. trichiura Ct value replica 1 for baseline day 1
ct_r2_tt_bl1	T. trichiura Ct value replica 2 for baseline day 1
Average_ct_tt_bl1	Average T. trichiura Ct value for baseline day 1
dna_tt_bl2	T. trichiura DNA conc. in ng/µl for baseline day 2
ct_r1_tt_bl2	T. trichiura Ct value replica 1 for baseline day 2
ct_r2_tt_bl2	T. trichiura Ct value replica 2 for baseline day 2
Average_ct_tt_bl2	Average T. trichiura Ct value for baseline day 2
bl_total_ct_tt	Average T. trichiura Ct value for baseline
BL_total_tt_epg	Average T. trichiura EPG for baseline
bl_total_dna_tt	Average T. trichiura DNA conc. in ng/µl for baseline
dna_tt_fu1	T. trichiura DNA conc. in ng/µl for follow-up day 1
ct_r1_tt_fu1	T. trichiura Ct value replica 1 for follow-up day 1
ct_r2_tt_fu1	T. trichiura Ct value replica 2 for follow-up day 1
Average_ct_tt_fu1	Average T. trichiura Ct value for follow-up day 1
dna_tt_fu2	T. trichiura DNA conc. in ng/µl for follow-up day 2
ct_r1_tt_fu2	T. trichiura Ct value replica 1 for follow-up day 2
ct_r2_tt_fu2	T. trichiura Ct value replica 2 for follow-up day 2
Average_ct_tt_fu2	Average T. trichiura Ct value for follow-up day 2
fu_total_ct_tt	Average T. trichiura Ct value for follow-up
fu_total_dna_tt	Average T. trichiura DNA conc. in ng/µl for follow-up
BL_1A_tt	Baseline T. trichiura egg count of slide A of day 1 sample
BL_1B_tt	Baseline T. trichiura egg count of slide B of day 1 sample
BL_2A_tt	Baseline T. trichiura egg count of slide A of day 2 sample
BL_2B_tt	Baseline T. trichiura egg count of slide B of day 2 sample
BL_1_tt_epg	Baseline T. trichiura EPG of day 1 samples
BL_2_tt_epg	Baseline T. trichiura EPG of day 2 samples
FU_1A_tt	Follow-up T. trichiura egg count of slide A of day 1 sample
FU_1B_tt	Follow-up T. trichiura egg count of slide B of day 1 sample
FU_2A_tt	Follow-up T. trichiura egg count of slide A of day 2 sample
FU_2B_tt	Follow-up T. trichiura egg count of slide B of day 2 sample
FU_1_tt_epg	Follow-up T. trichiura EPG of day 1 samples
FU_2_tt_epg	Follow-up T. trichiura EPG of day 2 samples
FU_total_tt_epg	Average T. trichiura EPG for follow-up
dna_hk_bl1	Hookworm DNA conc. in ng/µl for baseline day 1
detection_hk	Hookworm detection
ct_r1_hk_bl1	Hookworm Ct value replica 1 for baseline day 1
ct_r2_hk_bl1	Hookworm Ct value replica 2 for baseline day 1
Average_ct_hk_bl1	Average Hookworm Ct value for baseline day 1
dna_hk_bl2	Hookworm DNA conc. in ng/µl for baseline day 2
ct_r1_hk_bl2	Hookworm Ct value replica 1 for baseline day 2
ct_r2_hk_bl2	Hookworm Ct value replica 2 for baseline day 2
Average_ct_hk_bl2	Average Hookworm Ct value for baseline day 2
bl_total_ct_hk	Average Hookworm Ct value for baseline
BL_total_hk_epg	Average Hookworm EPG for baseline
bl_total_dna_hk	Average Hookworm DNA conc. in ng/µl for baseline
dna_hk_fu1	Hookworm DNA conc. in ng/µl for follow-up day 1
ct_r1_hk_fu1	Hookworm Ct value replica 1 for follow-up day 1
ct_r2_hk_fu1	Hookworm Ct value replica 2 for follow-up day 1
Average_ct_hk_fu1	Average Hookworm Ct value for follow-up day 1
dna_hk_fu2	Hookworm DNA conc. in ng/µl for follow-up day 2
ct_r1_hk_fu2	Hookworm Ct value replica 1 for follow-up day 2
ct_r2_hk_fu2	Hookworm Ct value replica 2 for follow-up day 2
Average_ct_hk_fu2	Average Hookworm Ct value for follow-up day 2
fu_total_ct_hk	Average Hookworm Ct value for follow-up
fu_total_dna_hk	Average Hookworm DNA conc. in ng/µl for follow-up
BL_1A_hk	Baseline Hookworm egg count of slide A of day 1 sample
BL_1B_hk	Baseline Hookworm egg count of slide B of day 1 sample
BL_2A_hk	Baseline Hookworm egg count of slide A of day 2 sample
BL_2B_hk	Baseline Hookworm egg count of slide B of day 2 sample
BL_1_hk_epg	Baseline Hookworm EPG of day 1 samples
BL_2_hk_epg	Baseline Hookworm EPG of day 2 samples
FU_1A_hk	Follow-up Hookworm egg count of slide A of day 1 sample
FU_1B_hk	Follow-up Hookworm egg count of slide B of day 1 sample
FU_2A_hk	Follow-up Hookworm egg count of slide A of day 2 sample
FU_2B_hk	Follow-up Hookworm egg count of slide B of day 2 sample
FU_1_hk_epg	Follow-up Hookworm EPG of day 1 samples
FU_2_hk_epg	Follow-up Hookworm EPG of day 2 samples
FU_total_hk_epg	Average Hookworm EPG for follow-up
treatment_group	Type of treatment groups
detection_asc	A. lumbricoides detection
dna_asc_bl1	A. lumbricoides DNA conc. in ng/µl for baseline day 1
ct_r1_asc_bl1	A. lumbricoides Ct value replica 1 for baseline day 1
ct_r2_asc_bl1	A. lumbricoides Ct value replica 2 for baseline day 1
Average_ct_asc_bl1	Average A. lumbricoides Ct value for baseline day 1
dna_asc_bl2	A. lumbricoides DNA conc. in ng/µl for baseline day 2
ct_r1_asc_bl2	A. lumbricoides Ct value replica 1 for baseline day 2
ct_r2_asc_bl2	A. lumbricoides Ct value replica 2 for baseline day 2
Average_ct_asc_bl2	Average A. lumbricoides Ct value for baseline day 2
bl_total_ct_asc	Average A. lumbricoides Ct value for baseline
BL_total_asc_epg	Average A. lumbricoides EPG for baseline
bl_total_dna_asc	Average A. lumbricoides DNA conc. in ng/µl for baseline
dna_asc_fu1	A. lumbricoides DNA conc. in ng/µl for follow-up day 1
ct_r1_asc_fu1	A. lumbricoides Ct value replica 1 for follow-up day 1
ct_r2_asc_fu1	A. lumbricoides Ct value replica 2 for follow-up day 1
Average_ct_asc_fu1	Average A. lumbricoides Ct value for follow-up day 1
dna_asc_fu2	A. lumbricoides DNA conc. in ng/µl for follow-up day 2
ct_r1_asc_fu2	A. lumbricoides Ct value replica 1 for follow-up day 2
ct_r2_asc_fu2	A. lumbricoides Ct value replica 2 for follow-up day 2
Average_ct_asc_fu2	Average A. lumbricoides Ct value for follow-up day 2
fu_total_ct_asc	Average A. lumbricoides Ct value for follow-up
fu_total_dna_asc	Average A. lumbricoides DNA conc. in ng/µl for follow-up
BL_1A_asc	Baseline A. lumbricoides egg count of slide A of day 1 sample
BL_1B_asc	Baseline A. lumbricoides egg count of slide B of day 1 sample
BL_2A_asc	Baseline A. lumbricoides egg count of slide A of day 2 sample
BL_2B_asc	Baseline A. lumbricoides egg count of slide B of day 2 sample
BL_1_asc_epg	Baseline A. lumbricoides EPG of day 1 samples
BL_2_asc_epg	Baseline A. lumbricoides EPG of day 2 samples
FU_1A_asc	Follow-up A. lumbricoides egg count of slide A of day 1 sample
FU_1B_asc	Follow-up A. lumbricoides egg count of slide B of day 1 sample
FU_2A_asc	Follow-up A. lumbricoides egg count of slide A of day 2 sample
FU_2B_asc	Follow-up A. lumbricoides egg count of slide B of day 2 sample
FU_1_asc_epg	Follow-up A. lumbricoides EPG of day 1 samples
FU_2_asc_epg	Follow-up A. lumbricoides EPG of day 2 samples
FU_total_asc_epg	Average A. lumbricoides EPG for follow-up
